# Supplementary material for: STON2 negatively modulates stem-like properties in ovarian cancer cells via DNMT1/MUC1 pathway
Source: J Exp Clin Cancer Res. 2018 Dec 5;37:305. doi: 10.1186/s13046-018-0977-y (PMC6282299; doi:10.1186/s13046-018-0977-y)
Supplement: Supplementary file 4 — Table S3. Peptide information from the LC-MS/MS data after analyzing parental cells and spheroids of 3AO cells (FDR < 0.05). Av. Ratio (Lin): the ratio of spheroids to parental cells. (XLS 154 kb) [file 13046_2018_977_MOESM4_ESM.xls]

## Sheet: Sheet1
Table S3:Peptides information of LC-MS/MS data from one analysis between parent and spheriods of 3AO cells
Protein	ID Details	Av. Ratio (Lin)	t-test p
IPI:IPI00000477.3	ARPC2 PNAS-139	0.7344	0.0292036
IPI:IPI00000477.3 average		0.7344
IPI:IPI00000494.6	RPL5 60S ribosomal protein L5	0.806715	0.00256225
IPI:IPI00000494.6 average		0.806715
IPI:IPI00000816.1	YWHAE 14-3-3 protein epsilon	0.657481	0.00437403
IPI:IPI00000816.1	YWHAE 14-3-3 protein epsilon	0.725127	0.00713071
IPI:IPI00000816.1 average		0.691304
IPI:IPI00000867.5	CACNB2 Isoform 2d of Voltage-dependent L-type calcium channel subunit beta-2	0.796002	0.00633823
IPI:IPI00000867.5 average		0.796002
IPI:IPI00000874.1	PRDX1 Peroxiredoxin-1	0.604103	0.00711068
IPI:IPI00000874.1	PRDX1 Peroxiredoxin-1	0.776455	0.00990609
IPI:IPI00000874.1	PRDX1 Peroxiredoxin-1	0.747339	0.0143685
IPI:IPI00000874.1	PRDX1 Peroxiredoxin-1	0.750148	0.00299074
IPI:IPI00000874.1	PRDX1 Peroxiredoxin-1	0.728595	0.0045916
IPI:IPI00000874.1	PRDX1 Peroxiredoxin-1	0.812434	0.0124007
IPI:IPI00000874.1	PRDX1 Peroxiredoxin-1	0.926449	0.027496
IPI:IPI00000874.1	PRDX1 Peroxiredoxin-1	0.703583	0.010559
IPI:IPI00000874.1 average		0.756138
IPI:IPI00000875.7	EEF1G cDNA FLJ56389, highly similar to Elongation factor 1-gamma	1.24706	0.0217328
IPI:IPI00000875.7	EEF1G cDNA FLJ56389, highly similar to Elongation factor 1-gamma	0.771317	0.0166841
IPI:IPI00000875.7 average		1.00919
IPI:IPI00001429.1	PCDHB4 Protocadherin beta-4	1.38643	0.0227059
IPI:IPI00001429.1 average		1.38643
IPI:IPI00001639.2	KPNB1 Importin subunit beta-1	0.782082	0.00793854
IPI:IPI00001639.2 average		0.782082
IPI:IPI00001712.2	CTNNA3 Isoform 1 of Catenin alpha-3	0.692185	0.0110813
IPI:IPI00001712.2 average		0.692185
IPI:IPI00001734.3	PSAT1 cDNA FLJ56437, highly similar to Phosphoserine aminotransferase	0.480113	0.00147543
IPI:IPI00001734.3 average		0.480113
IPI:IPI00002048.3	tAKR aldo-keto reductase, truncated	1.19391	0.0179852
IPI:IPI00002048.3 average		1.19391
IPI:IPI00002372.1	ABCD3 Isoform 1 of ATP-binding cassette sub-family D member 3	0.367517	0.000171998
IPI:IPI00002372.1 average		0.367517
IPI:IPI00002520.1	SHMT2 Serine hydroxymethyltransferase, mitochondrial	0.517637	0.00112826
IPI:IPI00002520.1 average		0.517637
IPI:IPI00002606.5	SCIN Isoform 1 of Adseverin	0.767099	0.0195936
IPI:IPI00002606.5 average		0.767099
IPI:IPI00002939.3	MSX1 msh homeobox 1	1.47162	0.0204462
IPI:IPI00002939.3 average		1.47162
IPI:IPI00003269.1	ACTBL2 Beta-actin-like protein 2	1.61247	0.0284578
IPI:IPI00003269.1	ACTBL2 Beta-actin-like protein 2	1.34375	0.00742063
IPI:IPI00003269.1	ACTBL2 Beta-actin-like protein 2	1.88222	0.00467488
IPI:IPI00003269.1 average		1.61281
IPI:IPI00003362.2	HSPA5 HSPA5 protein	0.573735	0.00291594
IPI:IPI00003362.2	HSPA5 HSPA5 protein	2.0012	0.000588654
IPI:IPI00003362.2	HSPA5 HSPA5 protein	1.82873	0.00350452
IPI:IPI00003362.2	HSPA5 HSPA5 protein	1.79275	0.00127013
IPI:IPI00003362.2	HSPA5 HSPA5 protein	1.5364	0.00168684
IPI:IPI00003362.2	HSPA5 HSPA5 protein	0.734555	0.0193696
IPI:IPI00003362.2	HSPA5 HSPA5 protein	2.18241	0.00030124
IPI:IPI00003362.2	HSPA5 HSPA5 protein	1.39899	0.000146024
IPI:IPI00003362.2 average		1.5061
IPI:IPI00003515.1	TRIP11 Thyroid receptor-interacting protein 11	1.55253	0.0062168
IPI:IPI00003515.1 average		1.55253
IPI:IPI00003815.3	ARHGDIA Rho GDP-dissociation inhibitor 1	0.772429	0.00472226
IPI:IPI00003815.3 average		0.772429
IPI:IPI00003818.1	KYNU Kynureninase	0.667305	0.00205689
IPI:IPI00003818.1 average		0.667305
IPI:IPI00003865.1	HSPA8 Isoform 1 of Heat shock cognate 71 kDa protein	1.10043	0.0130743
IPI:IPI00003865.1	HSPA8 Isoform 1 of Heat shock cognate 71 kDa protein	0.949067	0.0249204
IPI:IPI00003865.1	HSPA8 Isoform 1 of Heat shock cognate 71 kDa protein	1.2856	0.00740222
IPI:IPI00003865.1	HSPA8 Isoform 1 of Heat shock cognate 71 kDa protein	0.872751	0.0474158
IPI:IPI00003865.1 average		1.05196
IPI:IPI00003881.5	HNRNPF Heterogeneous nuclear ribonucleoprotein F	0.688121	0.026257
IPI:IPI00003881.5 average		0.688121
IPI:IPI00003918.6	RPL4 60S ribosomal protein L4	0.167937	3.7868e-05
IPI:IPI00003918.6 average		0.167937
IPI:IPI00003935.6	HIST2H2BE Histone H2B type 2-E	4.41663	1.17291e-06
IPI:IPI00003935.6	HIST2H2BE Histone H2B type 2-E	4.92356	0.000114448
IPI:IPI00003935.6 average		4.6701
IPI:IPI00004860.2	RARS Isoform Complexed of Arginyl-tRNA synthetase, cytoplasmic	1.47557	0.0142255
IPI:IPI00004860.2 average		1.47557
IPI:IPI00004902.1	ETFB Isoform 1 of Electron transfer flavoprotein subunit beta	0.516957	0.0328087
IPI:IPI00004902.1 average		0.516957
IPI:IPI00004970.3	UTP20 Small subunit processome component 20 homolog	0.517953	0.000191492
IPI:IPI00004970.3 average		0.517953
IPI:IPI00005579.2	ABCG4 ATP-binding cassette sub-family G member 4	0.832024	0.0224856
IPI:IPI00005579.2 average		0.832024
IPI:IPI00005614.6	SPTBN1 Isoform Long of Spectrin beta chain, brain 1	0.50139	0.0228362
IPI:IPI00005614.6 average		0.50139
IPI:IPI00005668.4	AKR1C2 Aldo-keto reductase family 1 member C2	0.551317	0.000321914
IPI:IPI00005668.4	AKR1C2 Aldo-keto reductase family 1 member C2	0.799708	0.0169049
IPI:IPI00005668.4 average		0.675512
IPI:IPI00005737.1	SURF4 Isoform 1 of Surfeit locus protein 4	2.05665	0.0217003
IPI:IPI00005737.1 average		2.05665
IPI:IPI00006510.1	TUBB1 Tubulin beta-1 chain	1.26469	0.00832644
IPI:IPI00006510.1 average		1.26469
IPI:IPI00007063.5	HDGFRP3 Hepatoma-derived growth factor-related protein 3	0.431103	0.0198162
IPI:IPI00007063.5 average		0.431103
IPI:IPI00007102.3	GLOD4 Uncharacterized protein C17orf25	0.699098	0.00113436
IPI:IPI00007102.3 average		0.699098
IPI:IPI00007188.5	SLC25A5 ADP/ATP translocase 2	2.60816	0.000110313
IPI:IPI00007188.5	SLC25A5 ADP/ATP translocase 2	2.55693	0.000727795
IPI:IPI00007188.5 average		2.58254
IPI:IPI00007321.2	LYPLA1 cDNA FLJ60607, highly similar to Acyl-protein thioesterase 1	0.267736	0.00556001
IPI:IPI00007321.2 average		0.267736
IPI:IPI00007752.1	TUBB2C Tubulin beta-2C chain	1.36812	0.00250339
IPI:IPI00007752.1	TUBB2C Tubulin beta-2C chain	1.43828	0.0225748
IPI:IPI00007752.1 average		1.4032
IPI:IPI00007765.5	HSPA9 Stress-70 protein, mitochondrial	1.29545	0.00232382
IPI:IPI00007765.5	HSPA9 Stress-70 protein, mitochondrial	1.436	0.0154557
IPI:IPI00007765.5 average		1.36573
IPI:IPI00007843.2	MYT1L Isoform 1 of Myelin transcription factor 1-like protein	0.229344	0.00132828
IPI:IPI00007843.2 average		0.229344
IPI:IPI00008091.2	INO80 Putative DNA helicase INO80 complex homolog 1	3.30661	0.000238543
IPI:IPI00008091.2 average		3.30661
IPI:IPI00008162.4	NPBWR2 Neuropeptides B/W receptor type 2	0.713905	0.0171008
IPI:IPI00008162.4 average		0.713905
IPI:IPI00008164.2	PREP Prolyl endopeptidase	0.782897	0.00364696
IPI:IPI00008164.2 average		0.782897
IPI:IPI00008274.7	CAP1 Isoform 1 of Adenylyl cyclase-associated protein 1	0.85923	0.00226848
IPI:IPI00008274.7 average		0.85923
IPI:IPI00008438.1	RPS10 40S ribosomal protein S10	1.3821	0.000248903
IPI:IPI00008438.1 average		1.3821
IPI:IPI00008475.1	HMGCS1 Hydroxymethylglutaryl-CoA synthase, cytoplasmic	1.99991	0.00441097
IPI:IPI00008475.1 average		1.99991
IPI:IPI00008524.1	PABPC1 Isoform 1 of Polyadenylate-binding protein 1	0.699159	0.00917193
IPI:IPI00008524.1 average		0.699159
IPI:IPI00008603.1	ACTA2 Actin, aortic smooth muscle	2.1785	0.00178585
IPI:IPI00008603.1	ACTA2 Actin, aortic smooth muscle	1.54031	0.00854184
IPI:IPI00008603.1	ACTA2 Actin, aortic smooth muscle	1.55914	0.0027523
IPI:IPI00008603.1 average		1.75931
IPI:IPI00008982.1	ALDH18A1 Isoform Long of Delta-1-pyrroline-5-carboxylate synthetase	0.824517	0.0295601
IPI:IPI00008982.1 average		0.824517
IPI:IPI00009030.1	LAMP2 Isoform LAMP-2A of Lysosome-associated membrane glycoprotein 2	0.210844	0.0012515
IPI:IPI00009030.1 average		0.210844
IPI:IPI00009032.1	SSB Lupus La protein	1.28081	0.0144602
IPI:IPI00009032.1 average		1.28081
IPI:IPI00009328.4	EIF4A3 Eukaryotic initiation factor 4A-III	1.45304	0.0490989
IPI:IPI00009328.4	EIF4A3 Eukaryotic initiation factor 4A-III	0.391889	2.83599e-05
IPI:IPI00009328.4 average		0.922466
IPI:IPI00009342.1	IQGAP1 Ras GTPase-activating-like protein IQGAP1	1.16283	0.020479
IPI:IPI00009342.1	IQGAP1 Ras GTPase-activating-like protein IQGAP1	1.13796	0.0232959
IPI:IPI00009342.1 average		1.15039
IPI:IPI00009771.6	LMNB2 Lamin-B2	1.15574	0.0277153
IPI:IPI00009771.6 average		1.15574
IPI:IPI00009803.1	ITGA4 Integrin alpha-4 precursor	0.52211	0.00285717
IPI:IPI00009803.1 average		0.52211
IPI:IPI00010090.1	GCLM Glutamate--cysteine ligase regulatory subunit	0.788866	0.00568634
IPI:IPI00010090.1 average		0.788866
IPI:IPI00010153.5	RPL23 60S ribosomal protein L23	1.41252	0.0105348
IPI:IPI00010153.5 average		1.41252
IPI:IPI00010416.2	GPR25 Probable G-protein coupled receptor 25	2.63051	8.84614e-05
IPI:IPI00010416.2 average		2.63051
IPI:IPI00010720.1	CCT5 T-complex protein 1 subunit epsilon	1.2356	0.00223446
IPI:IPI00010720.1	CCT5 T-complex protein 1 subunit epsilon	1.21086	0.0193778
IPI:IPI00010720.1 average		1.22323
IPI:IPI00010796.1	P4HB Protein disulfide-isomerase	1.98125	0.000180304
IPI:IPI00010796.1	P4HB Protein disulfide-isomerase	1.43091	0.0398362
IPI:IPI00010796.1	P4HB Protein disulfide-isomerase	2.21689	1.59615e-06
IPI:IPI00010796.1 average		1.87635
IPI:IPI00010810.1	ETFA Electron transfer flavoprotein subunit alpha, mitochondrial	0.569125	0.00103032
IPI:IPI00010810.1	ETFA Electron transfer flavoprotein subunit alpha, mitochondrial	0.854088	0.0378649
IPI:IPI00010810.1 average		0.711606
IPI:IPI00010896.3	CLIC1 Chloride intracellular channel protein 1	0.792039	0.00603193
IPI:IPI00010896.3 average		0.792039
IPI:IPI00010951.2	EPPK1 epiplakin 1	0.549773	0.00932604
IPI:IPI00010951.2 average		0.549773
IPI:IPI00011062.1	CPS1 Isoform 1 of Carbamoyl-phosphate synthase [ammonia], mitochondrial	0.820848	0.00470365
IPI:IPI00011062.1	CPS1 Isoform 1 of Carbamoyl-phosphate synthase [ammonia], mitochondrial	0.196254	0.00929619
IPI:IPI00011062.1 average		0.508551
IPI:IPI00011126.6	PSMC1 26S protease regulatory subunit 4	0.888347	0.0389342
IPI:IPI00011126.6 average		0.888347
IPI:IPI00011200.5	PHGDH D-3-phosphoglycerate dehydrogenase	0.737954	0.00309309
IPI:IPI00011200.5	PHGDH D-3-phosphoglycerate dehydrogenase	1.1043	0.041048
IPI:IPI00011200.5	PHGDH D-3-phosphoglycerate dehydrogenase	0.838233	0.0359721
IPI:IPI00011200.5 average		0.893496
IPI:IPI00011253.3	RPS3 40S ribosomal protein S3	0.219913	0.000607632
IPI:IPI00011253.3	RPS3 40S ribosomal protein S3	1.28932	0.0296262
IPI:IPI00011253.3 average		0.754618
IPI:IPI00011654.2	TUBB Tubulin beta chain	1.39378	0.0126603
IPI:IPI00011654.2	TUBB Tubulin beta chain	0.763108	0.00148625
IPI:IPI00011654.2 average		1.07844
IPI:IPI00012007.6	AHCY Adenosylhomocysteinase	0.757409	0.024682
IPI:IPI00012007.6 average		0.757409
IPI:IPI00012011.6	CFL1 Cofilin-1	1.66358	0.00828013
IPI:IPI00012011.6 average		1.66358
IPI:IPI00012048.1	NME2;NME1 Nucleoside diphosphate kinase A	0.683662	0.00383044
IPI:IPI00012048.1 average		0.683662
IPI:IPI00012066.2	PCBP2 poly(rC) binding protein 2 isoform b	0.750381	0.00999389
IPI:IPI00012066.2	PCBP2 poly(rC) binding protein 2 isoform b	1.61767	0.00734978
IPI:IPI00012066.2	PCBP2 poly(rC) binding protein 2 isoform b	0.818436	0.0390409
IPI:IPI00012066.2 average		1.06216
IPI:IPI00012069.1	NQO1 NAD(P)H dehydrogenase [quinone] 1	0.53476	0.00207919
IPI:IPI00012069.1	NQO1 NAD(P)H dehydrogenase [quinone] 1	0.765294	0.00861304
IPI:IPI00012069.1 average		0.650027
IPI:IPI00012442.1	G3BP1 Ras GTPase-activating protein-binding protein 1	0.740852	0.0140088
IPI:IPI00012442.1 average		0.740852
IPI:IPI00012503.1	PSAP Isoform Sap-mu-0 of Proactivator polypeptide	0.130826	0.0058924
IPI:IPI00012503.1	PSAP Isoform Sap-mu-0 of Proactivator polypeptide	1.69465	0.00742994
IPI:IPI00012503.1 average		0.91274
IPI:IPI00012585.1	HEXB Beta-hexosaminidase subunit beta	0.783593	0.00219119
IPI:IPI00012585.1 average		0.783593
IPI:IPI00012795.3	EIF3I Eukaryotic translation initiation factor 3 subunit I	0.943285	0.0361022
IPI:IPI00012795.3 average		0.943285
IPI:IPI00013174.2	RBM14 Isoform 1 of RNA-binding protein 14	0.318568	1.12947e-05
IPI:IPI00013174.2 average		0.318568
IPI:IPI00013236.3	VAMP7 Isoform 2 of Vesicle-associated membrane protein 7	0.781469	0.0228822
IPI:IPI00013236.3 average		0.781469
IPI:IPI00013272.1	GOLGA4 Isoform 1 of Golgin subfamily A member 4	12.9535	0.000200907
IPI:IPI00013272.1 average		12.9535
IPI:IPI00013296.3	RPS18;LOC100130553 40S ribosomal protein S18	2.05393	0.00416647
IPI:IPI00013296.3	RPS18;LOC100130553 40S ribosomal protein S18	1.62432	1.13527e-05
IPI:IPI00013296.3 average		1.83912
IPI:IPI00013468.1	BUB3 Mitotic checkpoint protein BUB3	0.569986	7.10379e-06
IPI:IPI00013468.1 average		0.569986
IPI:IPI00013485.3	RPS2 40S ribosomal protein S2	1.25219	0.01194
IPI:IPI00013485.3	RPS2 40S ribosomal protein S2	1.5192	0.00497051
IPI:IPI00013485.3 average		1.3857
IPI:IPI00013508.5	ACTN1 Alpha-actinin-1	0.714766	0.00553256
IPI:IPI00013508.5 average		0.714766
IPI:IPI00013769.1	- Alpha-enolase, lung specific	0.776558	0.0314386
IPI:IPI00013769.1 average		0.776558
IPI:IPI00013808.1	ACTN4 Alpha-actinin-4	0.422871	0.0185603
IPI:IPI00013808.1	ACTN4 Alpha-actinin-4	0.679454	0.0467072
IPI:IPI00013808.1 average		0.551162
IPI:IPI00013895.1	S100A11 Protein S100-A11	2.8126	0.0201804
IPI:IPI00013895.1	S100A11 Protein S100-A11	0.59218	0.00454489
IPI:IPI00013895.1	S100A11 Protein S100-A11	0.218824	0.0013263
IPI:IPI00013895.1 average		1.20787
IPI:IPI00014151.3	PSMD6 26S proteasome non-ATPase regulatory subunit 6	0.719726	0.000254453
IPI:IPI00014151.3 average		0.719726
IPI:IPI00014199.1	ACAP1 ARFGAP with coiled-coil, ANK repeat and PH domain-containing protein 1	0.705268	0.00247022
IPI:IPI00014199.1 average		0.705268
IPI:IPI00014230.1	C1QBP Complement component 1 Q subcomponent-binding protein, mitochondrial	1.23526	0.0186262
IPI:IPI00014230.1 average		1.23526
IPI:IPI00014263.1	EIF4H Isoform Long of Eukaryotic translation initiation factor 4H	0.63859	0.00102204
IPI:IPI00014263.1 average		0.63859
IPI:IPI00014363.1	BHMT2 Betaine--homocysteine S-methyltransferase 2	1.82277	0.00124139
IPI:IPI00014363.1 average		1.82277
IPI:IPI00014424.1	EEF1A2 Elongation factor 1-alpha 2	0.504299	0.000509898
IPI:IPI00014424.1	EEF1A2 Elongation factor 1-alpha 2	0.830782	0.0123896
IPI:IPI00014424.1	EEF1A2 Elongation factor 1-alpha 2	0.393484	0.0127064
IPI:IPI00014424.1 average		0.576188
IPI:IPI00014898.3	PLEC1 Isoform 1 of Plectin-1	1.33129	0.0253142
IPI:IPI00014898.3	PLEC1 Isoform 1 of Plectin-1	0.774741	0.00379284
IPI:IPI00014898.3	PLEC1 Isoform 1 of Plectin-1	0.637932	0.000930385
IPI:IPI00014898.3	PLEC1 Isoform 1 of Plectin-1	0.321667	0.00371992
IPI:IPI00014898.3 average		0.766408
IPI:IPI00015557.3	CCDC48 Coiled-coil domain-containing protein 48	1.93516	0.00041273
IPI:IPI00015557.3 average		1.93516
IPI:IPI00015951.1	HHCM Hepatocellular carcinoma protein HHCM	0.210777	0.00263532
IPI:IPI00015951.1 average		0.210777
IPI:IPI00015980.3	MPDZ Isoform 2 of Multiple PDZ domain protein	2.06127	0.000275644
IPI:IPI00015980.3 average		2.06127
IPI:IPI00016179.1	S100A13 Protein S100-A13	0.251953	0.00508658
IPI:IPI00016179.1 average		0.251953
IPI:IPI00016478.5	C1orf109 cDNA FLJ55172	0.676776	0.0302316
IPI:IPI00016478.5 average		0.676776
IPI:IPI00016734.2	EN1 Homeobox protein engrailed-1	0.64874	0.00363848
IPI:IPI00016734.2 average		0.64874
IPI:IPI00017025.3	LOC128192 hypothetical protein	0.621372	0.0114317
IPI:IPI00017025.3 average		0.621372
IPI:IPI00017334.1	PHB Prohibitin	1.40079	0.00482197
IPI:IPI00017334.1 average		1.40079
IPI:IPI00017448.1	RPS21 40S ribosomal protein S21	0.610404	0.0133468
IPI:IPI00017448.1 average		0.610404
IPI:IPI00017526.1	S100P Protein S100-P	0.635795	0.00189175
IPI:IPI00017526.1 average		0.635795
IPI:IPI00017617.1	DDX5 Probable ATP-dependent RNA helicase DDX5	0.704932	0.00215007
IPI:IPI00017617.1 average		0.704932
IPI:IPI00017695.2	WASH1 Protein FAM39A	0.547281	0.00188562
IPI:IPI00017695.2 average		0.547281
IPI:IPI00017870.1	- Keratin-8-like protein 1	0.847597	0.0296056
IPI:IPI00017870.1 average		0.847597
IPI:IPI00017963.1	SNRPD2 Small nuclear ribonucleoprotein Sm D2	0.702693	0.0173556
IPI:IPI00017963.1 average		0.702693
IPI:IPI00017964.1	SNRPD3 Small nuclear ribonucleoprotein Sm D3	1.89816	0.000917902
IPI:IPI00017964.1 average		1.89816
IPI:IPI00018146.1	YWHAQ 14-3-3 protein theta	0.622174	0.00203641
IPI:IPI00018146.1 average		0.622174
IPI:IPI00018235.3	PEF1 Peflin	1.32046	0.0400634
IPI:IPI00018235.3 average		1.32046
IPI:IPI00018278.3	H2AFV Histone H2A.V	19.4545	0.000202502
IPI:IPI00018278.3	H2AFV Histone H2A.V	5.6165	2.31028e-05
IPI:IPI00018278.3 average		12.5355
IPI:IPI00018342.5	AK1 Adenylate kinase isoenzyme 1	0.670297	0.00230418
IPI:IPI00018342.5 average		0.670297
IPI:IPI00018353.2	STAG3 Isoform 1 of Cohesin subunit SA-3	0.69025	0.000259173
IPI:IPI00018353.2 average		0.69025
IPI:IPI00018823.1	EPC1 Isoform 1 of Enhancer of polycomb homolog 1	0.548141	0.000881401
IPI:IPI00018823.1 average		0.548141
IPI:IPI00019407.1	NSDHL Sterol-4-alpha-carboxylate 3-dehydrogenase, decarboxylating	2.54813	0.0176677
IPI:IPI00019407.1 average		2.54813
IPI:IPI00019502.3	MYH9 Isoform 1 of Myosin-9	1.76302	0.0238719
IPI:IPI00019502.3	MYH9 Isoform 1 of Myosin-9	1.31626	0.00686053
IPI:IPI00019502.3 average		1.53964
IPI:IPI00019912.3	HSD17B4 Peroxisomal multifunctional enzyme type 2	1.35142	0.00195641
IPI:IPI00019912.3 average		1.35142
IPI:IPI00020436.4	RAB11B Ras-related protein Rab-11B	1.33588	0.0182305
IPI:IPI00020436.4	RAB11B Ras-related protein Rab-11B	0.749969	0.0290664
IPI:IPI00020436.4 average		1.04293
IPI:IPI00020599.1	CALR Calreticulin	1.35802	0.0131378
IPI:IPI00020599.1 average		1.35802
IPI:IPI00020632.4	ASS1 Argininosuccinate synthase	0.59401	0.00257098
IPI:IPI00020632.4 average		0.59401
IPI:IPI00020984.2	CANX cDNA FLJ55574, highly similar to Calnexin	0.316256	1.76503e-05
IPI:IPI00020984.2	CANX cDNA FLJ55574, highly similar to Calnexin	1.22616	0.0399928
IPI:IPI00020984.2 average		0.771206
IPI:IPI00021263.3	YWHAZ 14-3-3 protein zeta/delta	1.14612	0.0363014
IPI:IPI00021263.3 average		1.14612
IPI:IPI00021405.3	LMNA Isoform A of Lamin-A/C	2.42725	0.00819018
IPI:IPI00021405.3	LMNA Isoform A of Lamin-A/C	1.33921	0.0350534
IPI:IPI00021405.3	LMNA Isoform A of Lamin-A/C	1.16	0.0255601
IPI:IPI00021405.3	LMNA Isoform A of Lamin-A/C	1.24572	0.0130953
IPI:IPI00021405.3	LMNA Isoform A of Lamin-A/C	1.59144	0.000761168
IPI:IPI00021405.3	LMNA Isoform A of Lamin-A/C	2.17514	0.0026542
IPI:IPI00021405.3 average		1.65646
IPI:IPI00021421.4	PPT2 Isoform 1 of Lysosomal thioesterase PPT2	0.530353	0.000296323
IPI:IPI00021421.4 average		0.530353
IPI:IPI00021439.1	ACTB Actin, cytoplasmic 1	2.1223	0.000281346
IPI:IPI00021439.1	ACTB Actin, cytoplasmic 1	1.16719	0.0354765
IPI:IPI00021439.1	ACTB Actin, cytoplasmic 1	1.72916	5.83825e-05
IPI:IPI00021439.1	ACTB Actin, cytoplasmic 1	0.884449	0.00588999
IPI:IPI00021439.1	ACTB Actin, cytoplasmic 1	2.3113	0.00033193
IPI:IPI00021439.1	ACTB Actin, cytoplasmic 1	1.40291	0.00121773
IPI:IPI00021439.1 average		1.60288
IPI:IPI00021458.1	EHD3 EH domain-containing protein 3	0.245077	0.000137169
IPI:IPI00021458.1 average		0.245077
IPI:IPI00021700.3	PCNA Proliferating cell nuclear antigen	0.719058	0.0303819
IPI:IPI00021700.3 average		0.719058
IPI:IPI00021805.1	MGST1 Microsomal glutathione S-transferase 1	1.78393	0.000591514
IPI:IPI00021805.1 average		1.78393
IPI:IPI00021812.2	AHNAK Neuroblast differentiation-associated protein AHNAK	0.247734	1.3245e-05
IPI:IPI00021812.2	AHNAK Neuroblast differentiation-associated protein AHNAK	0.423187	0.0255479
IPI:IPI00021812.2	AHNAK Neuroblast differentiation-associated protein AHNAK	1.33125	0.013396
IPI:IPI00021812.2	AHNAK Neuroblast differentiation-associated protein AHNAK	1.1859	0.0184491
IPI:IPI00021812.2 average		0.797019
IPI:IPI00022434.4	ALB Putative uncharacterized protein ALB	0.313201	0.00399527
IPI:IPI00022434.4	ALB Putative uncharacterized protein ALB	0.191192	2.3244e-06
IPI:IPI00022434.4	ALB Putative uncharacterized protein ALB	0.197405	0.00135504
IPI:IPI00022434.4	ALB Putative uncharacterized protein ALB	0.276871	0.000450644
IPI:IPI00022434.4 average		0.244667
IPI:IPI00022450.1	TBC1D5 TBC1 domain family member 5	1.25548	0.0283635
IPI:IPI00022450.1 average		1.25548
IPI:IPI00022462.2	TFRC Transferrin receptor protein 1	1.35477	0.0306716
IPI:IPI00022462.2	TFRC Transferrin receptor protein 1	1.69374	0.00319325
IPI:IPI00022462.2 average		1.52425
IPI:IPI00022744.5	CSE1L Isoform 1 of Exportin-2	7.17265	1.65835e-05
IPI:IPI00022744.5 average		7.17265
IPI:IPI00022774.3	VCP Transitional endoplasmic reticulum ATPase	0.843306	0.00245649
IPI:IPI00022774.3 average		0.843306
IPI:IPI00022881.1	CLTCL1 Isoform 1 of Clathrin heavy chain 2	1.15609	0.0239118
IPI:IPI00022881.1 average		1.15609
IPI:IPI00023283.3	TTN Isoform 2 of Titin	0.698406	0.000447201
IPI:IPI00023283.3 average		0.698406
IPI:IPI00023461.2	MLLT4 Isoform 4 of Afadin	0.732183	0.00029564
IPI:IPI00023461.2 average		0.732183
IPI:IPI00023542.6	TMED9 transmembrane emp24 protein transport domain containing 9	1.26681	0.0452081
IPI:IPI00023542.6 average		1.26681
IPI:IPI00023647.4	UBA6 Isoform 1 of Ubiquitin-like modifier-activating enzyme 6	0.589799	0.00184476
IPI:IPI00023647.4 average		0.589799
IPI:IPI00023728.1	GGH Gamma-glutamyl hydrolase	1.22042	0.0112497
IPI:IPI00023728.1 average		1.22042
IPI:IPI00023736.2	CORO2A Coronin-2A	0.235595	4.53503e-06
IPI:IPI00023736.2 average		0.235595
IPI:IPI00023785.6	DDX17 DEAD box polypeptide 17 isoform 1	0.657554	6.4165e-05
IPI:IPI00023785.6 average		0.657554
IPI:IPI00023860.1	NAP1L1 Nucleosome assembly protein 1-like 1	0.585085	0.0155228
IPI:IPI00023860.1 average		0.585085
IPI:IPI00024034.2	CDH4 Cadherin-4	1.39671	0.00493172
IPI:IPI00024034.2 average		1.39671
IPI:IPI00024067.4	CLTC Isoform 1 of Clathrin heavy chain 1	0.539279	0.0307133
IPI:IPI00024067.4	CLTC Isoform 1 of Clathrin heavy chain 1	0.586194	0.00279325
IPI:IPI00024067.4	CLTC Isoform 1 of Clathrin heavy chain 1	1.32384	0.0218058
IPI:IPI00024067.4 average		0.816436
IPI:IPI00024145.1	VDAC2 Voltage-dependent anion-selective channel protein 2	0.647683	0.000875622
IPI:IPI00024145.1	VDAC2 Voltage-dependent anion-selective channel protein 2	2.07913	0.00483573
IPI:IPI00024145.1	VDAC2 Voltage-dependent anion-selective channel protein 2	1.49488	0.00572444
IPI:IPI00024145.1	VDAC2 Voltage-dependent anion-selective channel protein 2	1.2841	0.0219153
IPI:IPI00024145.1 average		1.37645
IPI:IPI00024364.2	TNPO1 transportin 1 isoform 1	0.924652	0.0321397
IPI:IPI00024364.2	TNPO1 transportin 1 isoform 1	0.826815	0.00433024
IPI:IPI00024364.2 average		0.875733
IPI:IPI00024915.2	PRDX5 Isoform Mitochondrial of Peroxiredoxin-5, mitochondrial	1.30708	0.00904544
IPI:IPI00024915.2 average		1.30708
IPI:IPI00024933.3	RPL12 Isoform 1 of 60S ribosomal protein L12	0.683249	0.0361741
IPI:IPI00024933.3 average		0.683249
IPI:IPI00024993.4	ECHS1 Enoyl-CoA hydratase, mitochondrial	0.438362	0.035955
IPI:IPI00024993.4	ECHS1 Enoyl-CoA hydratase, mitochondrial	0.617623	0.0189048
IPI:IPI00024993.4 average		0.527992
IPI:IPI00025091.3	RPS11 40S ribosomal protein S11	1.55072	0.000793217
IPI:IPI00025091.3 average		1.55072
IPI:IPI00025252.1	PDIA3 Protein disulfide-isomerase A3	1.3402	0.000190037
IPI:IPI00025252.1	PDIA3 Protein disulfide-isomerase A3	2.5369	0.00355511
IPI:IPI00025252.1	PDIA3 Protein disulfide-isomerase A3	1.25002	0.0439119
IPI:IPI00025252.1	PDIA3 Protein disulfide-isomerase A3	1.60844	6.81646e-05
IPI:IPI00025252.1 average		1.68389
IPI:IPI00025260.2	- 48 kDa protein	5.68408	0.000560376
IPI:IPI00025260.2 average		5.68408
IPI:IPI00025426.2	PZP Isoform 1 of Pregnancy zone protein	0.655963	0.0008812
IPI:IPI00025426.2 average		0.655963
IPI:IPI00025491.1	EIF4A1 Eukaryotic initiation factor 4A-I	0.35215	0.00211646
IPI:IPI00025491.1	EIF4A1 Eukaryotic initiation factor 4A-I	0.699149	0.019222
IPI:IPI00025491.1 average		0.525649
IPI:IPI00025512.2	HSPB1 Heat shock protein beta-1	1.31502	0.0135019
IPI:IPI00025512.2	HSPB1 Heat shock protein beta-1	0.732491	0.0296977
IPI:IPI00025512.2 average		1.02376
IPI:IPI00025874.2	RPN1 Dolichyl-diphosphooligosaccharide--protein glycosyltransferase 67 kDa subunit precursor	1.47667	0.0319297
IPI:IPI00025874.2	RPN1 Dolichyl-diphosphooligosaccharide--protein glycosyltransferase 67 kDa subunit precursor	0.735354	0.00462168
IPI:IPI00025874.2	RPN1 Dolichyl-diphosphooligosaccharide--protein glycosyltransferase 67 kDa subunit precursor	0.731929	0.000271869
IPI:IPI00025874.2 average		0.981317
IPI:IPI00026087.1	BANF1 Barrier-to-autointegration factor	1.72999	0.0046283
IPI:IPI00026087.1 average		1.72999
IPI:IPI00026089.3	SF3B1 Splicing factor 3B subunit 1	0.226801	0.00389773
IPI:IPI00026089.3 average		0.226801
IPI:IPI00026241.1	BST2 Bone marrow stromal antigen 2	0.716741	0.0376752
IPI:IPI00026241.1 average		0.716741
IPI:IPI00026268.3	GNB1 Guanine nucleotide-binding protein G(I)/G(S)/G(T) subunit beta-1	1.13049	0.0367005
IPI:IPI00026268.3 average		1.13049
IPI:IPI00026272.2	HIST1H2AB;HIST1H2AE Histone H2A type 1-B/E	2.28478	0.00434846
IPI:IPI00026272.2	HIST1H2AB;HIST1H2AE Histone H2A type 1-B/E	5.70114	0.00240538
IPI:IPI00026272.2 average		3.99296
IPI:IPI00026302.3	RPL31 60S ribosomal protein L31	0.802251	0.0499573
IPI:IPI00026302.3 average		0.802251
IPI:IPI00026305.1	HOOK1 Protein Hook homolog 1	0.438194	3.13305e-05
IPI:IPI00026305.1 average		0.438194
IPI:IPI00026665.2	QARS Glutaminyl-tRNA synthetase	1.76433	0.0389994
IPI:IPI00026665.2 average		1.76433
IPI:IPI00026781.2	FASN Fatty acid synthase	3.52	0.0113711
IPI:IPI00026781.2 average		3.52
IPI:IPI00027107.5	TUFM Tu translation elongation factor, mitochondrial precursor	1.43205	0.00283348
IPI:IPI00027107.5	TUFM Tu translation elongation factor, mitochondrial precursor	2.27359	0.000141506
IPI:IPI00027107.5 average		1.85282
IPI:IPI00027230.3	HSP90B1 Endoplasmin	1.56609	0.0017267
IPI:IPI00027230.3	HSP90B1 Endoplasmin	3.34005	0.00540365
IPI:IPI00027230.3	HSP90B1 Endoplasmin	2.5005	4.58041e-05
IPI:IPI00027230.3 average		2.46888
IPI:IPI00027252.6	PHB2 Prohibitin-2	1.55415	0.00677543
IPI:IPI00027252.6 average		1.55415
IPI:IPI00027442.4	AARS Alanyl-tRNA synthetase, cytoplasmic	2.45315	0.00203306
IPI:IPI00027442.4 average		2.45315
IPI:IPI00027493.1	SLC3A2;LOC442497 4F2 cell-surface antigen heavy chain	1.64698	0.0198264
IPI:IPI00027493.1	SLC3A2;LOC442497 4F2 cell-surface antigen heavy chain	1.26317	0.0188899
IPI:IPI00027493.1 average		1.45508
IPI:IPI00027497.5	GPI Glucose-6-phosphate isomerase	1.21706	0.00142835
IPI:IPI00027497.5 average		1.21706
IPI:IPI00027569.1	HNRNPCL1 Heterogeneous nuclear ribonucleoprotein C-like 1	1.28335	0.000512019
IPI:IPI00027569.1	HNRNPCL1 Heterogeneous nuclear ribonucleoprotein C-like 1	1.32932	0.0076142
IPI:IPI00027569.1 average		1.30633
IPI:IPI00028501.4	LRRC27 Isoform 2 of Leucine-rich repeat-containing protein 27	0.55761	0.0439139
IPI:IPI00028501.4 average		0.55761
IPI:IPI00028946.2	RTN3 Isoform 3 of Reticulon-3	0.715346	0.00340159
IPI:IPI00028946.2 average		0.715346
IPI:IPI00029444.1	C12orf10 UPF0160 protein MYG1	0.649273	0.000448176
IPI:IPI00029444.1 average		0.649273
IPI:IPI00029623.1	PSMA6 Proteasome subunit alpha type-6	0.681204	0.000361573
IPI:IPI00029623.1	PSMA6 Proteasome subunit alpha type-6	1.25724	0.0138946
IPI:IPI00029623.1 average		0.969223
IPI:IPI00030144.1	PPIAL4C;PPIAL4A;PPIAL4G;PPIAL4B Peptidylprolyl cis-trans isomerase A-like 4B	0.587801	0.00139573
IPI:IPI00030144.1 average		0.587801
IPI:IPI00030362.1	PLP2 Proteolipid protein 2	1.12083	0.0431172
IPI:IPI00030362.1 average		1.12083
IPI:IPI00030458.4	PNKD Isoform 3 of Probable hydrolase PNKD	0.849205	0.0140202
IPI:IPI00030458.4 average		0.849205
IPI:IPI00031464.1	BTN2A3 Butyrophilin subfamily 2 member A3	0.684844	0.000989774
IPI:IPI00031464.1 average		0.684844
IPI:IPI00031523.4	HSP90AA2 Putative heat shock protein HSP 90-alpha A2	0.773825	0.00888364
IPI:IPI00031523.4	HSP90AA2 Putative heat shock protein HSP 90-alpha A2	0.905847	0.0422195
IPI:IPI00031523.4 average		0.839836
IPI:IPI00031612.3	UTP23 Isoform 1 of rRNA-processing protein UTP23 homolog	0.482966	0.000703329
IPI:IPI00031612.3 average		0.482966
IPI:IPI00031801.4	CSDA Isoform 1 of DNA-binding protein A	0.77409	0.044304
IPI:IPI00031801.4 average		0.77409
IPI:IPI00031804.1	VDAC3 Isoform 1 of Voltage-dependent anion-selective channel protein 3	1.65265	0.00115956
IPI:IPI00031804.1 average		1.65265
IPI:IPI00033494.3	MRLC2 Myosin regulatory light chain MRLC2	1.78034	0.00327114
IPI:IPI00033494.3 average		1.78034
IPI:IPI00033573.4	RUFY3 Isoform 1 of Protein RUFY3	0.716197	0.000476312
IPI:IPI00033573.4 average		0.716197
IPI:IPI00036489.1	- Fibroblast growth factor-5	0.244885	0.00979544
IPI:IPI00036489.1 average		0.244885
IPI:IPI00037283.3	DNM1L Isoform 5 of Dynamin-1-like protein	2.20002	0.0115125
IPI:IPI00037283.3 average		2.20002
IPI:IPI00061988.7	GLB1L3 galactosidase, beta 1 like 3	0.609189	0.0187763
IPI:IPI00061988.7 average		0.609189
IPI:IPI00064931.3	EP400 Isoform 2 of E1A-binding protein p400	0.550232	7.49372e-05
IPI:IPI00064931.3 average		0.550232
IPI:IPI00065458.6	LRRC50 Leucine-rich repeat-containing protein 50	1.77515	4.26922e-05
IPI:IPI00065458.6 average		1.77515
IPI:IPI00072377.1	SET Isoform 1 of Protein SET	0.761929	0.0286164
IPI:IPI00072377.1 average		0.761929
IPI:IPI00075558.9	LOC152663 similar to ribosomal protein L7a	1.05983	0.017995
IPI:IPI00075558.9 average		1.05983
IPI:IPI00076042.2	- Short heat shock protein 60 Hsp60s2	1.82165	0.000411771
IPI:IPI00076042.2 average		1.82165
IPI:IPI00103064.4	EXOC7 Isoform 3 of Exocyst complex component 7	0.516835	0.000589445
IPI:IPI00103064.4 average		0.516835
IPI:IPI00103521.1	STON2 Isoform 1 of Stonin-2	0.229721	5.67766e-06
IPI:IPI00103521.1 average		0.229721
IPI:IPI00106495.1	NCAPG Condensin complex subunit 3	0.761145	0.0178
IPI:IPI00106495.1 average		0.761145
IPI:IPI00107531.1	RAD50 Isoform 3 of DNA repair protein RAD50	0.570745	0.00066463
IPI:IPI00107531.1 average		0.570745
IPI:IPI00152653.3	DNAH5 Dynein heavy chain 5, axonemal	0.594136	0.0381117
IPI:IPI00152653.3 average		0.594136
IPI:IPI00157790.7	KIAA0368 KIAA0368 protein	0.844475	0.025062
IPI:IPI00157790.7 average		0.844475
IPI:IPI00157820.3	TXNRD2 cDNA FLJ40389 fis, clone TESTI2036691, highly similar to Thioredoxin reductase 2, mitochondri	0.640962	0.0134473
IPI:IPI00157820.3 average		0.640962
IPI:IPI00163187.10	FSCN1 Fascin	0.816565	0.0123887
IPI:IPI00163187.10 average		0.816565
IPI:IPI00164901.2	PTGR1 Leukotriene B4 12-hydroxydehydrogenase	0.69332	0.0013832
IPI:IPI00164901.2 average		0.69332
IPI:IPI00166292.3	TXNDC6 Isoform 2 of Thioredoxin domain-containing protein 6	0.754732	0.00755622
IPI:IPI00166292.3 average		0.754732
IPI:IPI00166446.2	FAM101A cDNA FLJ90064 fis, clone HEMBA1003487	0.57072	0.00107648
IPI:IPI00166446.2 average		0.57072
IPI:IPI00166768.3	TUBA1C TUBA1C protein	1.22155	0.00211461
IPI:IPI00166768.3	TUBA1C TUBA1C protein	1.34779	0.000258843
IPI:IPI00166768.3 average		1.28467
IPI:IPI00166860.3	DHRSX Dehydrogenase/reductase SDR family member on chromosome X	0.835	0.0235474
IPI:IPI00166860.3 average		0.835
IPI:IPI00166865.3	CISD2 CDGSH iron sulfur domain-containing protein 2	0.880656	0.0450227
IPI:IPI00166865.3 average		0.880656
IPI:IPI00169381.5	HUS1B Checkpoint protein HUS1B	0.234266	0.000272554
IPI:IPI00169381.5 average		0.234266
IPI:IPI00169383.3	PGK1 Phosphoglycerate kinase 1	1.39776	0.0231322
IPI:IPI00169383.3	PGK1 Phosphoglycerate kinase 1	1.10166	0.0181113
IPI:IPI00169383.3	PGK1 Phosphoglycerate kinase 1	1.22359	0.0225612
IPI:IPI00169383.3	PGK1 Phosphoglycerate kinase 1	0.90876	0.0487024
IPI:IPI00169383.3	PGK1 Phosphoglycerate kinase 1	1.17858	0.0245852
IPI:IPI00169383.3	PGK1 Phosphoglycerate kinase 1	1.47435	0.0109374
IPI:IPI00169383.3	PGK1 Phosphoglycerate kinase 1	1.30923	0.0362085
IPI:IPI00169383.3 average		1.2277
IPI:IPI00169430.2	STRBP Isoform 1 of Spermatid perinuclear RNA-binding protein	1.242	0.023123
IPI:IPI00169430.2 average		1.242
IPI:IPI00170537.4	WDFY3 Isoform 4 of WD repeat and FYVE domain-containing protein 3	0.223032	2.84141e-05
IPI:IPI00170537.4 average		0.223032
IPI:IPI00171047.1	LNX2 Ligand of Numb protein X 2	0.850092	0.0356645
IPI:IPI00171047.1 average		0.850092
IPI:IPI00171611.7	HIST2H3A;HIST2H3D;HIST2H3C Histone H3.2	7.01276	0.000292248
IPI:IPI00171611.7	HIST2H3A;HIST2H3D;HIST2H3C Histone H3.2	4.72706	0.00753994
IPI:IPI00171611.7 average		5.86991
IPI:IPI00175146.5	ZFC3H1 Isoform 2 of Coiled-coil domain-containing protein 131	0.508532	0.00198871
IPI:IPI00175146.5 average		0.508532
IPI:IPI00178440.3	EEF1B2 Elongation factor 1-beta	0.207685	0.000705128
IPI:IPI00178440.3 average		0.207685
IPI:IPI00179016.8	SETD1A Histone-lysine N-methyltransferase SETD1A	0.484458	0.0373664
IPI:IPI00179016.8 average		0.484458
IPI:IPI00179330.6	UBC;RPS27A;UBB ubiquitin and ribosomal protein S27a precursor	1.14841	0.0160092
IPI:IPI00179330.6	UBC;RPS27A;UBB ubiquitin and ribosomal protein S27a precursor	1.84231	0.00132496
IPI:IPI00179330.6	UBC;RPS27A;UBB ubiquitin and ribosomal protein S27a precursor	5.91964	0.00538957
IPI:IPI00179330.6 average		2.97012
IPI:IPI00179953.2	NASP Isoform 1 of Nuclear autoantigenic sperm protein	0.827676	0.00355904
IPI:IPI00179953.2 average		0.827676
IPI:IPI00180384.4	DNAH7 Isoform 1 of Dynein heavy chain 7, axonemal	0.447148	0.0020698
IPI:IPI00180384.4 average		0.447148
IPI:IPI00180956.6	- Uncharacterized protein ENSP00000382160	1.22189	0.00806489
IPI:IPI00180956.6 average		1.22189
IPI:IPI00182533.5	RPL28 60S ribosomal protein L28	0.30195	0.000389935
IPI:IPI00182533.5 average		0.30195
IPI:IPI00183041.1	SCN8A Isoform 1 of Sodium channel protein type 8 subunit alpha	0.422104	0.00504335
IPI:IPI00183041.1 average		0.422104
IPI:IPI00183526.6	NCL NCL protein	1.18042	0.0383914
IPI:IPI00183526.6 average		1.18042
IPI:IPI00186290.6	EEF2 Elongation factor 2	1.9572	4.9191e-05
IPI:IPI00186290.6	EEF2 Elongation factor 2	0.867098	0.0167087
IPI:IPI00186290.6 average		1.41215
IPI:IPI00215965.2	HNRNPA1 Isoform A1-B of Heterogeneous nuclear ribonucleoprotein A1	0.791404	0.0116013
IPI:IPI00215965.2 average		0.791404
IPI:IPI00216008.4	G6PD Isoform Long of Glucose-6-phosphate 1-dehydrogenase	0.90416	0.0401909
IPI:IPI00216008.4	G6PD Isoform Long of Glucose-6-phosphate 1-dehydrogenase	0.772624	0.0134483
IPI:IPI00216008.4	G6PD Isoform Long of Glucose-6-phosphate 1-dehydrogenase	0.700933	0.0187542
IPI:IPI00216008.4 average		0.792572
IPI:IPI00216049.1	HNRNPK Isoform 1 of Heterogeneous nuclear ribonucleoprotein K	0.867348	0.0436431
IPI:IPI00216049.1 average		0.867348
IPI:IPI00216171.3	ENO2 Gamma-enolase	0.782242	0.00720798
IPI:IPI00216171.3 average		0.782242
IPI:IPI00216230.3	TMPO Lamina-associated polypeptide 2, isoform alpha	0.825553	0.00964431
IPI:IPI00216230.3 average		0.825553
IPI:IPI00216298.6	TXN Thioredoxin	0.732556	0.00952686
IPI:IPI00216298.6	TXN Thioredoxin	0.701667	0.00450285
IPI:IPI00216298.6	TXN Thioredoxin	0.553346	0.00376615
IPI:IPI00216298.6	TXN Thioredoxin	0.786322	0.0129046
IPI:IPI00216298.6	TXN Thioredoxin	0.602076	0.000930735
IPI:IPI00216298.6 average		0.675193
IPI:IPI00216308.5	VDAC1 Voltage-dependent anion-selective channel protein 1	1.21834	0.0386567
IPI:IPI00216308.5	VDAC1 Voltage-dependent anion-selective channel protein 1	5.57889	0.000855258
IPI:IPI00216308.5	VDAC1 Voltage-dependent anion-selective channel protein 1	0.494583	0.00117857
IPI:IPI00216308.5 average		2.4306
IPI:IPI00216318.5	YWHAB Isoform Long of 14-3-3 protein beta/alpha	0.930186	0.0436394
IPI:IPI00216318.5	YWHAB Isoform Long of 14-3-3 protein beta/alpha	0.735513	0.00930336
IPI:IPI00216318.5	YWHAB Isoform Long of 14-3-3 protein beta/alpha	0.699444	0.0118237
IPI:IPI00216318.5 average		0.788381
IPI:IPI00216587.9	RPS8 40S ribosomal protein S8	1.68599	7.56113e-05
IPI:IPI00216587.9 average		1.68599
IPI:IPI00216592.2	HNRNPC Isoform C1 of Heterogeneous nuclear ribonucleoproteins C1/C2	1.55284	0.00256457
IPI:IPI00216592.2 average		1.55284
IPI:IPI00216691.5	PFN1 Profilin-1	0.111647	0.0126562
IPI:IPI00216691.5	PFN1 Profilin-1	0.674972	0.00525373
IPI:IPI00216691.5	PFN1 Profilin-1	0.755895	2.43333e-05
IPI:IPI00216691.5 average		0.514172
IPI:IPI00216853.2	WDR49 Isoform 1 of WD repeat-containing protein 49	0.712855	0.00664234
IPI:IPI00216853.2 average		0.712855
IPI:IPI00217422.2	TFAP2D Transcription factor AP-2 delta	0.623233	0.0306335
IPI:IPI00217422.2 average		0.623233
IPI:IPI00217465.5	HIST1H1C Histone H1.2	3.63317	2.48775e-06
IPI:IPI00217465.5 average		3.63317
IPI:IPI00217966.7	LDHA Isoform 1 of L-lactate dehydrogenase A chain	1.3752	0.00402117
IPI:IPI00217966.7	LDHA Isoform 1 of L-lactate dehydrogenase A chain	1.30158	0.00893009
IPI:IPI00217966.7	LDHA Isoform 1 of L-lactate dehydrogenase A chain	1.25563	0.00502697
IPI:IPI00217966.7	LDHA Isoform 1 of L-lactate dehydrogenase A chain	1.2872	0.00253258
IPI:IPI00217966.7	LDHA Isoform 1 of L-lactate dehydrogenase A chain	1.29041	0.00419388
IPI:IPI00217966.7 average		1.302
IPI:IPI00217975.4	LMNB1 Lamin-B1	0.666725	0.0288501
IPI:IPI00217975.4 average		0.666725
IPI:IPI00218342.10	MTHFD1 C-1-tetrahydrofolate synthase, cytoplasmic	0.792239	0.0275076
IPI:IPI00218342.10 average		0.792239
IPI:IPI00218407.6	ALDOB Fructose-bisphosphate aldolase B	1.28115	0.00290179
IPI:IPI00218407.6 average		1.28115
IPI:IPI00218493.7	HPRT1 Hypoxanthine-guanine phosphoribosyltransferase	1.20644	0.0321112
IPI:IPI00218493.7 average		1.20644
IPI:IPI00218570.6	PGAM2 Phosphoglycerate mutase 2	0.845923	0.0198195
IPI:IPI00218570.6	PGAM2 Phosphoglycerate mutase 2	0.932953	0.0194804
IPI:IPI00218570.6 average		0.889438
IPI:IPI00218733.6	SOD1 Superoxide dismutase [Cu-Zn]	0.752055	0.00528148
IPI:IPI00218733.6 average		0.752055
IPI:IPI00218918.5	ANXA1 Annexin A1	0.775384	0.000432383
IPI:IPI00218918.5	ANXA1 Annexin A1	1.27298	0.00300142
IPI:IPI00218918.5 average		1.02418
IPI:IPI00219005.3	FKBP4 FK506-binding protein 4	0.763722	0.0372077
IPI:IPI00219005.3 average		0.763722
IPI:IPI00219018.7	GAPDH Glyceraldehyde-3-phosphate dehydrogenase	1.45083	0.00223172
IPI:IPI00219018.7	GAPDH Glyceraldehyde-3-phosphate dehydrogenase	1.6189	0.0089662
IPI:IPI00219018.7	GAPDH Glyceraldehyde-3-phosphate dehydrogenase	1.3191	0.00815417
IPI:IPI00219018.7	GAPDH Glyceraldehyde-3-phosphate dehydrogenase	1.1212	0.0444023
IPI:IPI00219018.7	GAPDH Glyceraldehyde-3-phosphate dehydrogenase	1.49359	0.0473185
IPI:IPI00219018.7	GAPDH Glyceraldehyde-3-phosphate dehydrogenase	1.10051	0.0446742
IPI:IPI00219018.7 average		1.35069
IPI:IPI00219025.3	GLRX Glutaredoxin-1	1.61274	0.0409498
IPI:IPI00219025.3 average		1.61274
IPI:IPI00219067.4	GSTM2 Glutathione S-transferase Mu 2	0.660543	0.0154323
IPI:IPI00219067.4 average		0.660543
IPI:IPI00219155.5	RPL27 60S ribosomal protein L27	0.583459	0.00470642
IPI:IPI00219155.5 average		0.583459
IPI:IPI00219156.7	RPL30 60S ribosomal protein L30	0.51567	0.0317968
IPI:IPI00219156.7	RPL30 60S ribosomal protein L30	0.23748	3.65046e-05
IPI:IPI00219156.7	RPL30 60S ribosomal protein L30	1.09285	0.0460754
IPI:IPI00219156.7 average		0.615334
IPI:IPI00219160.3	RPL34 60S ribosomal protein L34	0.709995	0.0093583
IPI:IPI00219160.3 average		0.709995
IPI:IPI00219217.3	LDHB L-lactate dehydrogenase B chain	1.90799	0.034194
IPI:IPI00219217.3	LDHB L-lactate dehydrogenase B chain	0.74615	0.0132741
IPI:IPI00219217.3	LDHB L-lactate dehydrogenase B chain	0.646802	0.000688239
IPI:IPI00219217.3	LDHB L-lactate dehydrogenase B chain	0.685532	0.00227269
IPI:IPI00219217.3	LDHB L-lactate dehydrogenase B chain	1.61896	0.00548839
IPI:IPI00219217.3 average		1.12109
IPI:IPI00219219.3	LGALS1 Galectin-1	1.68376	0.01397
IPI:IPI00219219.3	LGALS1 Galectin-1	1.72097	0.00114382
IPI:IPI00219219.3	LGALS1 Galectin-1	2.35041	0.000162279
IPI:IPI00219219.3	LGALS1 Galectin-1	2.62176	4.76174e-05
IPI:IPI00219219.3 average		2.09422
IPI:IPI00219335.10	RPL3L 60S ribosomal protein L3-like	0.682779	0.00345932
IPI:IPI00219335.10 average		0.682779
IPI:IPI00219365.3	MSN Moesin	0.714414	0.0139772
IPI:IPI00219365.3 average		0.714414
IPI:IPI00219446.5	PEBP1 Phosphatidylethanolamine-binding protein 1	0.571641	0.00110687
IPI:IPI00219446.5	PEBP1 Phosphatidylethanolamine-binding protein 1	0.57585	0.00833362
IPI:IPI00219446.5	PEBP1 Phosphatidylethanolamine-binding protein 1	0.57931	0.0148808
IPI:IPI00219446.5	PEBP1 Phosphatidylethanolamine-binding protein 1	0.772843	0.0176397
IPI:IPI00219446.5 average		0.624911
IPI:IPI00219525.10	PGD 6-phosphogluconate dehydrogenase, decarboxylating	0.79366	0.000132106
IPI:IPI00219525.10 average		0.79366
IPI:IPI00219678.3	EIF2S1 Eukaryotic translation initiation factor 2 subunit 1	0.338846	0.000332555
IPI:IPI00219678.3 average		0.338846
IPI:IPI00220301.5	PRDX6 Peroxiredoxin-6	0.663616	0.00610636
IPI:IPI00220301.5	PRDX6 Peroxiredoxin-6	0.795467	0.00204714
IPI:IPI00220301.5 average		0.729541
IPI:IPI00220416.3	UQCRB Cytochrome b-c1 complex subunit 7	0.692776	0.000646565
IPI:IPI00220416.3 average		0.692776
IPI:IPI00220644.8	PKM2 Isoform M1 of Pyruvate kinase isozymes M1/M2	1.30617	0.00860539
IPI:IPI00220644.8	PKM2 Isoform M1 of Pyruvate kinase isozymes M1/M2	0.833721	0.0273658
IPI:IPI00220644.8	PKM2 Isoform M1 of Pyruvate kinase isozymes M1/M2	1.86113	7.64424e-05
IPI:IPI00220644.8	PKM2 Isoform M1 of Pyruvate kinase isozymes M1/M2	1.3654	0.00629265
IPI:IPI00220644.8	PKM2 Isoform M1 of Pyruvate kinase isozymes M1/M2	1.14058	0.0231391
IPI:IPI00220644.8	PKM2 Isoform M1 of Pyruvate kinase isozymes M1/M2	1.49559	0.00568705
IPI:IPI00220644.8	PKM2 Isoform M1 of Pyruvate kinase isozymes M1/M2	0.687966	0.046057
IPI:IPI00220644.8	PKM2 Isoform M1 of Pyruvate kinase isozymes M1/M2	1.38569	0.00330487
IPI:IPI00220644.8 average		1.25953
IPI:IPI00220739.3	PGRMC1 Membrane-associated progesterone receptor component 1	0.404931	0.000455759
IPI:IPI00220739.3 average		0.404931
IPI:IPI00220740.1	NPM1 Isoform 2 of Nucleophosmin	1.33599	0.0017775
IPI:IPI00220740.1 average		1.33599
IPI:IPI00220834.8	XRCC5 ATP-dependent DNA helicase 2 subunit 2	0.5577	0.00158504
IPI:IPI00220834.8 average		0.5577
IPI:IPI00239077.5	HINT1 Histidine triad nucleotide-binding protein 1	0.745299	0.0138974
IPI:IPI00239077.5 average		0.745299
IPI:IPI00239405.4	SYNE2 Isoform 1 of Nesprin-2	0.638	0.0434397
IPI:IPI00239405.4 average		0.638
IPI:IPI00242630.3	HEATR2 Isoform 1 of HEAT repeat-containing protein 2	0.695034	0.000735038
IPI:IPI00242630.3 average		0.695034
IPI:IPI00242711.4	INPP5J Isoform 1 of Phosphatidylinositol 4,5-bisphosphate 5-phosphatase A	0.733015	0.00920354
IPI:IPI00242711.4 average		0.733015
IPI:IPI00246975.8	GSTM3 Glutathione S-transferase Mu 3	0.478179	0.0267846
IPI:IPI00246975.8 average		0.478179
IPI:IPI00247295.3	SYNE1 Isoform 4 of Nesprin-1	0.826399	0.0498769
IPI:IPI00247295.3 average		0.826399
IPI:IPI00247583.5	LOC729402;RPL21 60S ribosomal protein L21	0.675413	0.00161764
IPI:IPI00247583.5 average		0.675413
IPI:IPI00253050.2	L1TD1 LINE-1 type transposase domain-containing protein 1	0.716711	0.000919442
IPI:IPI00253050.2 average		0.716711
IPI:IPI00289334.1	FLNB Isoform 1 of Filamin-B	0.670285	0.00152572
IPI:IPI00289334.1	FLNB Isoform 1 of Filamin-B	1.26132	0.0100628
IPI:IPI00289334.1	FLNB Isoform 1 of Filamin-B	0.739236	0.00415892
IPI:IPI00289334.1	FLNB Isoform 1 of Filamin-B	1.3315	0.0104503
IPI:IPI00289334.1 average		1.00059
IPI:IPI00290155.3	ZNF148 Putative uncharacterized protein ZNF148	0.626915	0.019311
IPI:IPI00290155.3 average		0.626915
IPI:IPI00290566.1	TCP1 T-complex protein 1 subunit alpha	0.732544	0.0423324
IPI:IPI00290566.1 average		0.732544
IPI:IPI00291006.2	MDH2 Malate dehydrogenase, mitochondrial	0.438834	0.0268995
IPI:IPI00291006.2	MDH2 Malate dehydrogenase, mitochondrial	0.855752	0.0251264
IPI:IPI00291006.2	MDH2 Malate dehydrogenase, mitochondrial	1.54866	0.027622
IPI:IPI00291006.2	MDH2 Malate dehydrogenase, mitochondrial	0.829303	0.00033919
IPI:IPI00291006.2	MDH2 Malate dehydrogenase, mitochondrial	1.37224	0.00164514
IPI:IPI00291006.2	MDH2 Malate dehydrogenase, mitochondrial	0.517248	0.00117131
IPI:IPI00291006.2 average		0.927006
IPI:IPI00291175.7	VCL Isoform 1 of Vinculin	0.766738	0.0252603
IPI:IPI00291175.7	VCL Isoform 1 of Vinculin	0.673704	0.0354645
IPI:IPI00291175.7 average		0.720221
IPI:IPI00291510.3	IMPDH2 Inosine-5'-monophosphate dehydrogenase 2	0.644886	0.000381476
IPI:IPI00291510.3 average		0.644886
IPI:IPI00291928.8	RAB14 Ras-related protein Rab-14	0.716949	0.0317254
IPI:IPI00291928.8 average		0.716949
IPI:IPI00292657.3	PTGR1 Prostaglandin reductase 1	0.755649	6.81375e-05
IPI:IPI00292657.3	PTGR1 Prostaglandin reductase 1	0.74096	0.014959
IPI:IPI00292657.3 average		0.748304
IPI:IPI00293276.10	MIF;LOC284889 Macrophage migration inhibitory factor	1.45363	0.00151786
IPI:IPI00293276.10 average		1.45363
IPI:IPI00293590.6	MGLL monoglyceride lipase isoform 1	0.659303	0.00466991
IPI:IPI00293590.6 average		0.659303
IPI:IPI00294158.1	BLVRA Biliverdin reductase A	0.788414	0.0182706
IPI:IPI00294158.1 average		0.788414
IPI:IPI00294178.2	PPP2R1B Serine/threonine-protein phosphatase 2A 65 kDa regulatory subunit A beta isoform	0.769198	0.00452416
IPI:IPI00294178.2 average		0.769198
IPI:IPI00294567.3	FBXO7 F-box only protein 7	0.869774	0.00608668
IPI:IPI00294567.3 average		0.869774
IPI:IPI00294828.9	C12orf42 Isoform 1 of Uncharacterized protein C12orf42	0.836114	0.0422656
IPI:IPI00294828.9 average		0.836114
IPI:IPI00295386.7	CBR1 Carbonyl reductase [NADPH] 1	0.525033	0.00260297
IPI:IPI00295386.7	CBR1 Carbonyl reductase [NADPH] 1	0.637265	0.0202705
IPI:IPI00295386.7 average		0.581149
IPI:IPI00296053.3	FH Isoform Mitochondrial of Fumarate hydratase, mitochondrial	1.12815	0.0230616
IPI:IPI00296053.3 average		1.12815
IPI:IPI00296337.2	PRKDC Isoform 1 of DNA-dependent protein kinase catalytic subunit	0.19571	0.00109194
IPI:IPI00296337.2 average		0.19571
IPI:IPI00297779.7	CCT2 T-complex protein 1 subunit beta	0.730866	0.0201839
IPI:IPI00297779.7	CCT2 T-complex protein 1 subunit beta	0.722265	0.00546935
IPI:IPI00297779.7 average		0.726565
IPI:IPI00297858.3	PTGES Prostaglandin E synthase	0.66674	0.000528237
IPI:IPI00297858.3 average		0.66674
IPI:IPI00298547.3	PARK7 Protein DJ-1	0.717636	0.021089
IPI:IPI00298547.3 average		0.717636
IPI:IPI00299571.5	PDIA6 Isoform 2 of Protein disulfide-isomerase A6	0.520168	0.00693272
IPI:IPI00299571.5 average		0.520168
IPI:IPI00301034.2	NADK NAD kinase	0.32608	0.000310908
IPI:IPI00301034.2 average		0.32608
IPI:IPI00301277.1	HSPA1L Heat shock 70 kDa protein 1L	0.641103	0.00343996
IPI:IPI00301277.1	HSPA1L Heat shock 70 kDa protein 1L	1.42779	0.00860367
IPI:IPI00301277.1 average		1.03444
IPI:IPI00301503.8	SFRS10 Isoform 1 of Splicing factor, arginine/serine-rich 10	1.26553	0.00980855
IPI:IPI00301503.8 average		1.26553
IPI:IPI00302592.2	FLNA Isoform 2 of Filamin-A	0.765238	0.00125617
IPI:IPI00302592.2	FLNA Isoform 2 of Filamin-A	1.34024	0.00160702
IPI:IPI00302592.2	FLNA Isoform 2 of Filamin-A	1.34215	0.0279755
IPI:IPI00302592.2	FLNA Isoform 2 of Filamin-A	0.681093	0.0255072
IPI:IPI00302592.2 average		1.03218
IPI:IPI00302925.4	CCT8 59 kDa protein	4.59264	0.0489209
IPI:IPI00302925.4 average		4.59264
IPI:IPI00302944.3	COL12A1 Isoform 4 of Collagen alpha-1(XII) chain	0.511785	0.0212609
IPI:IPI00302944.3 average		0.511785
IPI:IPI00303476.1	ATP5B ATP synthase subunit beta, mitochondrial	1.3787	0.00116158
IPI:IPI00303476.1	ATP5B ATP synthase subunit beta, mitochondrial	0.3857	0.00189639
IPI:IPI00303476.1	ATP5B ATP synthase subunit beta, mitochondrial	1.91467	0.00342935
IPI:IPI00303476.1	ATP5B ATP synthase subunit beta, mitochondrial	1.34815	0.0139079
IPI:IPI00303476.1 average		1.25681
IPI:IPI00303944.6	NSUN4 Isoform 1 of Putative methyltransferase NSUN4	1.25154	0.00321118
IPI:IPI00303944.6 average		1.25154
IPI:IPI00304187.8	RBM28 RNA-binding protein 28	0.756058	0.0494019
IPI:IPI00304187.8 average		0.756058
IPI:IPI00304865.3	TGFBR3 transforming growth factor, beta receptor III	1.05912	0.0427863
IPI:IPI00304865.3 average		1.05912
IPI:IPI00304925.5	HSPA1B;HSPA1A Heat shock 70 kDa protein 1	1.33315	0.00397125
IPI:IPI00304925.5	HSPA1B;HSPA1A Heat shock 70 kDa protein 1	1.40117	0.0073757
IPI:IPI00304925.5 average		1.36716
IPI:IPI00306332.4	RPL24 60S ribosomal protein L24	0.336954	2.33283e-06
IPI:IPI00306332.4	RPL24 60S ribosomal protein L24	1.68094	0.00577065
IPI:IPI00306332.4 average		1.00895
IPI:IPI00306369.3	NSUN2 tRNA (cytosine-5-)-methyltransferase NSUN2	1.18407	0.0348747
IPI:IPI00306369.3 average		1.18407
IPI:IPI00306522.4	LRRK1 leucine-rich repeat kinase 1	1.52905	0.0080478
IPI:IPI00306522.4 average		1.52905
IPI:IPI00306959.10	KRT7 Keratin, type II cytoskeletal 7	0.668011	0.001883
IPI:IPI00306959.10 average		0.668011
IPI:IPI00328170.9	GCS1 Mannosyl-oligosaccharide glucosidase	0.687799	0.0209698
IPI:IPI00328170.9 average		0.687799
IPI:IPI00328247.5	NR1D2 NR1D2 protein	0.778429	0.0483498
IPI:IPI00328247.5 average		0.778429
IPI:IPI00328753.1	KTN1 Isoform 1 of Kinectin	0.662073	0.0231748
IPI:IPI00328753.1 average		0.662073
IPI:IPI00328876.4	LOC339344 Myb-related protein p42POP	0.612092	0.000406806
IPI:IPI00328876.4 average		0.612092
IPI:IPI00329633.5	TARS Threonyl-tRNA synthetase, cytoplasmic	0.649337	0.0117956
IPI:IPI00329633.5	TARS Threonyl-tRNA synthetase, cytoplasmic	1.29715	0.0246785
IPI:IPI00329633.5 average		0.973244
IPI:IPI00329789.8	ZAP70 Isoform 1 of Tyrosine-protein kinase ZAP-70	0.707368	0.0043388
IPI:IPI00329789.8 average		0.707368
IPI:IPI00329801.12	ANXA5 Annexin A5	2.18823	0.002935
IPI:IPI00329801.12	ANXA5 Annexin A5	0.798088	0.0407369
IPI:IPI00329801.12	ANXA5 Annexin A5	0.773014	0.0392276
IPI:IPI00329801.12	ANXA5 Annexin A5	0.765283	0.0291429
IPI:IPI00329801.12	ANXA5 Annexin A5	0.773913	0.00195564
IPI:IPI00329801.12 average		1.05971
IPI:IPI00333859.2	ZNF471 Zinc finger protein 471	0.656675	0.0255802
IPI:IPI00333859.2 average		0.656675
IPI:IPI00334627.3	ANXA2P2 Putative annexin A2-like protein	2.90931	0.0057996
IPI:IPI00334627.3	ANXA2P2 Putative annexin A2-like protein	1.56332	0.00142488
IPI:IPI00334627.3	ANXA2P2 Putative annexin A2-like protein	1.66396	0.0190734
IPI:IPI00334627.3	ANXA2P2 Putative annexin A2-like protein	1.1167	0.011922
IPI:IPI00334627.3	ANXA2P2 Putative annexin A2-like protein	0.458558	0.0323548
IPI:IPI00334627.3	ANXA2P2 Putative annexin A2-like protein	1.14607	0.0458286
IPI:IPI00334627.3	ANXA2P2 Putative annexin A2-like protein	1.22916	0.0082226
IPI:IPI00334627.3	ANXA2P2 Putative annexin A2-like protein	1.75393	0.000532433
IPI:IPI00334627.3 average		1.48013
IPI:IPI00335509.3	DPYSL5 Dihydropyrimidinase-related protein 5	5.8562	1.1619e-06
IPI:IPI00335509.3 average		5.8562
IPI:IPI00337335.6	MYH14 Isoform 1 of Myosin-14	3.75635	0.020389
IPI:IPI00337335.6 average		3.75635
IPI:IPI00337541.3	NNT NAD(P) transhydrogenase, mitochondrial	0.744591	0.0109139
IPI:IPI00337541.3 average		0.744591
IPI:IPI00374732.4	PPIAP19 similar to peptidylprolyl isomerase A-like	0.759268	0.00667746
IPI:IPI00374732.4 average		0.759268
IPI:IPI00374975.2	PGAM4;LOC728188 Probable phosphoglycerate mutase 4	1.38603	0.0297164
IPI:IPI00374975.2 average		1.38603
IPI:IPI00376005.2	EIF5A Isoform 2 of Eukaryotic translation initiation factor 5A-1	0.817353	0.00509162
IPI:IPI00376005.2 average		0.817353
IPI:IPI00377045.3	LAMA3 Laminin alpha-3 chain variant 1	0.191397	0.00752209
IPI:IPI00377045.3 average		0.191397
IPI:IPI00382428.7	FBLN5 Full-length cDNA clone CS0DI085YI08 of Placenta of Homo sapiens (Fragment)	2.67125	0.000697349
IPI:IPI00382428.7 average		2.67125
IPI:IPI00382470.3	HSP90AA1 heat shock protein 90kDa alpha (cytosolic), class A member 1 isoform 1	1.2367	0.0174165
IPI:IPI00382470.3	HSP90AA1 heat shock protein 90kDa alpha (cytosolic), class A member 1 isoform 1	1.3501	0.00831487
IPI:IPI00382470.3	HSP90AA1 heat shock protein 90kDa alpha (cytosolic), class A member 1 isoform 1	1.3819	0.00711928
IPI:IPI00382470.3	HSP90AA1 heat shock protein 90kDa alpha (cytosolic), class A member 1 isoform 1	1.08973	0.0186076
IPI:IPI00382470.3	HSP90AA1 heat shock protein 90kDa alpha (cytosolic), class A member 1 isoform 1	2.0247	0.00463539
IPI:IPI00382470.3	HSP90AA1 heat shock protein 90kDa alpha (cytosolic), class A member 1 isoform 1	1.24041	0.039519
IPI:IPI00382470.3 average		1.38726
IPI:IPI00382471.1	- Ig heavy chain V-I region WOL	0.669132	0.0170452
IPI:IPI00382471.1 average		0.669132
IPI:IPI00382869.1	- Farnesyl pyrophosphate synthetase like-4 protein (Fragment)	1.69449	0.00160658
IPI:IPI00382869.1	- Farnesyl pyrophosphate synthetase like-4 protein (Fragment)	1.71964	0.000329784
IPI:IPI00382869.1 average		1.70706
IPI:IPI00383071.1	RCTPI1 Triosephosphate isomerase (Fragment)	0.769542	0.00720064
IPI:IPI00383071.1 average		0.769542
IPI:IPI00383754.1	- Tryptophanyl-tRNA synthetase (Fragment)	0.584069	0.0485076
IPI:IPI00383754.1 average		0.584069
IPI:IPI00383952.1	CNPY2 Isoform 2 of Protein canopy homolog 2	2.53008	0.0155408
IPI:IPI00383952.1 average		2.53008
IPI:IPI00384051.6	PSME2 Putative uncharacterized protein PSME2	0.608146	0.0320605
IPI:IPI00384051.6 average		0.608146
IPI:IPI00386208.1	- Gastric-associated differentially-expressed protein YA61P	0.494375	0.0087805
IPI:IPI00386208.1	- Gastric-associated differentially-expressed protein YA61P	0.493342	5.67864e-05
IPI:IPI00386208.1 average		0.493858
IPI:IPI00386346.3	BHMT2 cDNA FLJ13892 fis, clone THYRO1001656, moderately similar to Homo sapiens Leman coiled-coil pr	1.89363	0.00656682
IPI:IPI00386346.3 average		1.89363
IPI:IPI00386755.2	ERO1L ERO1-like protein alpha	0.181841	0.00522564
IPI:IPI00386755.2 average		0.181841
IPI:IPI00386854.6	HNRNPA2B1 28 kDa protein	0.385384	0.0335301
IPI:IPI00386854.6	HNRNPA2B1 28 kDa protein	0.714169	0.00865689
IPI:IPI00386854.6	HNRNPA2B1 28 kDa protein	0.873153	0.0488591
IPI:IPI00386854.6 average		0.657569
IPI:IPI00394699.2	- Putative uncharacterized protein ENSP00000352143	1.20085	0.0242312
IPI:IPI00394699.2 average		1.20085
IPI:IPI00394863.4	ZNF773 Isoform 1 of Zinc finger protein 773	0.520937	0.000385955
IPI:IPI00394863.4 average		0.520937
IPI:IPI00395444.7	CAMSAP1 Isoform 1 of Calmodulin-regulated spectrin-associated protein 1	1.82299	0.00430523
IPI:IPI00395444.7 average		1.82299
IPI:IPI00396063.4	DENND4A C-myc promoter-binding protein	0.631806	0.00126451
IPI:IPI00396063.4 average		0.631806
IPI:IPI00396370.6	EIF3B Isoform 1 of Eukaryotic translation initiation factor 3 subunit B	0.666763	0.00227571
IPI:IPI00396370.6 average		0.666763
IPI:IPI00397691.4	ZNF844 Zinc finger protein 844	0.74701	0.0132479
IPI:IPI00397691.4 average		0.74701
IPI:IPI00398135.2	hCG_21078 hypothetical protein LOC389435	0.694829	0.00324329
IPI:IPI00398135.2 average		0.694829
IPI:IPI00402014.4	ZNF837 Zinc finger protein 837	0.54421	0.0243314
IPI:IPI00402014.4 average		0.54421
IPI:IPI00410457.2	FLJ45455 Isoform 1 of UPF0626 protein B	0.784793	0.0363821
IPI:IPI00410457.2 average		0.784793
IPI:IPI00410693.3	SERBP1 Isoform 1 of Plasminogen activator inhibitor 1 RNA-binding protein	0.195333	0.011272
IPI:IPI00410693.3 average		0.195333
IPI:IPI00411375.3	MAP4 microtubule-associated protein 4 isoform 2	0.546844	0.035078
IPI:IPI00411375.3	MAP4 microtubule-associated protein 4 isoform 2	4.30128	0.0154421
IPI:IPI00411375.3	MAP4 microtubule-associated protein 4 isoform 2	0.409461	0.000258042
IPI:IPI00411375.3 average		1.75253
IPI:IPI00411633.4	HSP90AB1 Heat shock protein beta (Fragment)	1.52694	0.00353429
IPI:IPI00411633.4 average		1.52694
IPI:IPI00413451.1	SERPINB6 Putative uncharacterized protein DKFZp686I04222	1.23959	0.0387776
IPI:IPI00413451.1 average		1.23959
IPI:IPI00414676.6	HSP90AB1 Heat shock protein HSP 90-beta	1.40589	0.0201192
IPI:IPI00414676.6 average		1.40589
IPI:IPI00418262.4	ALDOC Fructose-bisphosphate aldolase C	1.46199	0.0114579
IPI:IPI00418262.4	ALDOC Fructose-bisphosphate aldolase C	1.77946	0.000957045
IPI:IPI00418262.4 average		1.62072
IPI:IPI00418471.6	VIM Vimentin	0.590066	0.0194687
IPI:IPI00418471.6	VIM Vimentin	0.164124	0.000141051
IPI:IPI00418471.6	VIM Vimentin	1.56282	0.0102801
IPI:IPI00418471.6	VIM Vimentin	1.35079	0.0147949
IPI:IPI00418471.6	VIM Vimentin	1.24088	0.00404215
IPI:IPI00418471.6	VIM Vimentin	2.14358	0.000604074
IPI:IPI00418471.6	VIM Vimentin	1.519	0.000392839
IPI:IPI00418471.6	VIM Vimentin	1.61607	0.000192092
IPI:IPI00418471.6	VIM Vimentin	1.46184	0.0259999
IPI:IPI00418471.6	VIM Vimentin	1.56655	0.00790984
IPI:IPI00418471.6	VIM Vimentin	1.23595	0.0483928
IPI:IPI00418471.6	VIM Vimentin	1.64237	0.00112251
IPI:IPI00418471.6	VIM Vimentin	1.40507	0.00565917
IPI:IPI00418471.6 average		1.34609
IPI:IPI00418563.3	TMPRSS11A Isoform 1 of Transmembrane protease, serine 11A	1.20459	0.00918022
IPI:IPI00418563.3 average		1.20459
IPI:IPI00418813.2	- Similar to Ribosomal protein S27a	7.58245	0.00225055
IPI:IPI00418813.2 average		7.58245
IPI:IPI00419585.9	PPIA Peptidyl-prolyl cis-trans isomerase A	0.624958	0.000132514
IPI:IPI00419585.9	PPIA Peptidyl-prolyl cis-trans isomerase A	0.566334	0.000740866
IPI:IPI00419585.9 average		0.595646
IPI:IPI00440493.2	ATP5A1 ATP synthase subunit alpha, mitochondrial	0.422066	0.0243827
IPI:IPI00440493.2 average		0.422066
IPI:IPI00440688.4	POLDIP3 cDNA FLJ54030, highly similar to Polymerase delta-interacting protein 3	1.29765	0.00514844
IPI:IPI00440688.4 average		1.29765
IPI:IPI00443505.1	LOC100130931 hypothetical protein	0.75026	0.00424164
IPI:IPI00443505.1 average		0.75026
IPI:IPI00444262.3	NCL cDNA FLJ45706 fis, clone FEBRA2028457, highly similar to Nucleolin	0.453207	0.00966825
IPI:IPI00444262.3	NCL cDNA FLJ45706 fis, clone FEBRA2028457, highly similar to Nucleolin	1.29233	0.0142656
IPI:IPI00444262.3 average		0.872771
IPI:IPI00445212.2	WWC2 Isoform 5 of Protein WWC2	2.82835	6.84684e-05
IPI:IPI00445212.2 average		2.82835
IPI:IPI00453473.6	HIST1H4A;HIST1H4F;HIST1H4C;HIST1H4I;HIST1H4L;HIST1H4H;HIST2H4B;HIST1H4E;HIST1H4J;HIST1H4B;HIST1H4K;H	1.86173	0.000150542
IPI:IPI00453473.6	HIST1H4A;HIST1H4F;HIST1H4C;HIST1H4I;HIST1H4L;HIST1H4H;HIST2H4B;HIST1H4E;HIST1H4J;HIST1H4B;HIST1H4K;H	5.11999	4.74035e-05
IPI:IPI00453473.6	HIST1H4A;HIST1H4F;HIST1H4C;HIST1H4I;HIST1H4L;HIST1H4H;HIST2H4B;HIST1H4E;HIST1H4J;HIST1H4B;HIST1H4K;H	14.6297	7.97997e-07
IPI:IPI00453473.6 average		7.20379
IPI:IPI00454738.3	ZNF806 similar to Zinc finger protein 285A	0.477754	0.0010813
IPI:IPI00454738.3 average		0.477754
IPI:IPI00456969.1	DYNC1H1 Cytoplasmic dynein 1 heavy chain 1	0.47337	0.000255439
IPI:IPI00456969.1 average		0.47337
IPI:IPI00464950.2	C1orf168 Isoform 1 of Uncharacterized protein C1orf168	0.710116	0.0332314
IPI:IPI00464950.2 average		0.710116
IPI:IPI00465248.5	ENO1 Isoform alpha-enolase of Alpha-enolase	0.79314	0.0274216
IPI:IPI00465248.5	ENO1 Isoform alpha-enolase of Alpha-enolase	0.677322	0.000179055
IPI:IPI00465248.5 average		0.735231
IPI:IPI00465423.3	TMEM200B Transmembrane protein 200B	0.463218	0.0155982
IPI:IPI00465423.3 average		0.463218
IPI:IPI00465431.8	LGALS3 Galectin-3	0.730791	0.0021515
IPI:IPI00465431.8 average		0.730791
IPI:IPI00465439.5	ALDOA Fructose-bisphosphate aldolase A	0.904363	0.00633779
IPI:IPI00465439.5	ALDOA Fructose-bisphosphate aldolase A	0.790721	0.0124472
IPI:IPI00465439.5	ALDOA Fructose-bisphosphate aldolase A	1.39023	0.0438275
IPI:IPI00465439.5	ALDOA Fructose-bisphosphate aldolase A	1.27235	0.0033268
IPI:IPI00465439.5 average		1.08942
IPI:IPI00470528.5	RPL15 60S ribosomal protein L15	0.835305	0.00271298
IPI:IPI00470528.5	RPL15 60S ribosomal protein L15	1.21687	0.0345378
IPI:IPI00470528.5 average		1.02609
IPI:IPI00470649.3	NCLN Isoform 1 of Nicalin	0.358793	0.00240868
IPI:IPI00470649.3 average		0.358793
IPI:IPI00470912.2	C2orf16 Uncharacterized protein C2orf16	0.707441	0.000228632
IPI:IPI00470912.2 average		0.707441
IPI:IPI00478231.2	RHOA Transforming protein RhoA	0.575575	0.0110528
IPI:IPI00478231.2 average		0.575575
IPI:IPI00478622.2	ODF2L outer dense fiber of sperm tails 2-like isoform b	0.175623	0.000232784
IPI:IPI00478622.2 average		0.175623
IPI:IPI00478741.2	TDRD7 Tudor domain-containing protein 7	0.835889	0.0340737
IPI:IPI00478741.2 average		0.835889
IPI:IPI00479217.1	HNRNPU Isoform Short of Heterogeneous nuclear ribonucleoprotein U	1.38178	0.00882542
IPI:IPI00479217.1	HNRNPU Isoform Short of Heterogeneous nuclear ribonucleoprotein U	1.4292	0.00935535
IPI:IPI00479217.1 average		1.40549
IPI:IPI00479523.3	TRIO Triple functional domain protein (EC 2.7.11.1) (PTPRF-interacting protein). Isoform 2	0.726955	0.00550939
IPI:IPI00479523.3 average		0.726955
IPI:IPI00479722.2	PSME1 Proteasome activator complex subunit 1	0.693149	0.00771341
IPI:IPI00479722.2 average		0.693149
IPI:IPI00550021.4	RPL3 60S ribosomal protein L3	0.646214	0.0115714
IPI:IPI00550021.4 average		0.646214
IPI:IPI00550069.3	RNH1 Ribonuclease inhibitor	1.17792	0.0469825
IPI:IPI00550069.3 average		1.17792
IPI:IPI00550239.4	H1F0 Histone H1.0	1.37978	0.00293648
IPI:IPI00550239.4 average		1.37978
IPI:IPI00550363.3	TAGLN2 Transgelin-2	0.487536	0.000889435
IPI:IPI00550363.3	TAGLN2 Transgelin-2	0.403252	0.000176686
IPI:IPI00550363.3	TAGLN2 Transgelin-2	0.682525	0.0142475
IPI:IPI00550363.3	TAGLN2 Transgelin-2	0.578987	0.00157517
IPI:IPI00550363.3	TAGLN2 Transgelin-2	0.719889	0.0283411
IPI:IPI00550363.3 average		0.574438
IPI:IPI00554648.3	KRT8 Keratin, type II cytoskeletal 8	0.445425	0.00563027
IPI:IPI00554648.3	KRT8 Keratin, type II cytoskeletal 8	3.21263	8.37208e-05
IPI:IPI00554648.3	KRT8 Keratin, type II cytoskeletal 8	1.37478	0.0021638
IPI:IPI00554648.3	KRT8 Keratin, type II cytoskeletal 8	1.59919	0.0111358
IPI:IPI00554648.3	KRT8 Keratin, type II cytoskeletal 8	1.25138	0.00748749
IPI:IPI00554648.3 average		1.57668
IPI:IPI00554786.5	TXNRD1 Isoform 5 of Thioredoxin reductase 1, cytoplasmic	0.552955	0.00141301
IPI:IPI00554786.5	TXNRD1 Isoform 5 of Thioredoxin reductase 1, cytoplasmic	0.548485	0.00221593
IPI:IPI00554786.5	TXNRD1 Isoform 5 of Thioredoxin reductase 1, cytoplasmic	0.714988	0.0225472
IPI:IPI00554786.5	TXNRD1 Isoform 5 of Thioredoxin reductase 1, cytoplasmic	0.571278	0.00182581
IPI:IPI00554786.5 average		0.596927
IPI:IPI00554788.5	KRT18 Keratin, type I cytoskeletal 18	0.730432	0.0143499
IPI:IPI00554788.5	KRT18 Keratin, type I cytoskeletal 18	0.809361	0.0164701
IPI:IPI00554788.5	KRT18 Keratin, type I cytoskeletal 18	0.857978	0.0276098
IPI:IPI00554788.5 average		0.799257
IPI:IPI00555809.3	- Pseudogene candidate	2.31312	0.00707767
IPI:IPI00555809.3 average		2.31312
IPI:IPI00556061.1	- Actin-like protein (Fragment)	0.782865	0.00795675
IPI:IPI00556061.1 average		0.782865
IPI:IPI00640715.4	KIAA1875 Isoform 1 of WD repeat-containing protein KIAA1875	0.741224	0.0352417
IPI:IPI00640715.4 average		0.741224
IPI:IPI00641634.2	BAT1 HLA-B associated transcript 1	0.449056	0.00480985
IPI:IPI00641634.2 average		0.449056
IPI:IPI00641829.5	BAT1 Isoform 2 of Spliceosome RNA helicase BAT1	0.82638	0.0049738
IPI:IPI00641829.5 average		0.82638
IPI:IPI00641950.3	GNB2L1 Guanine nucleotide-binding protein subunit beta 2-like 1	1.16744	0.0217051
IPI:IPI00641950.3 average		1.16744
IPI:IPI00642816.2	SRP9;hCG_1781062 Signal recognition particle 9 kDa protein	1.25172	0.023415
IPI:IPI00642816.2 average		1.25172
IPI:IPI00643041.3	RAN GTP-binding nuclear protein Ran	0.748486	0.00394461
IPI:IPI00643041.3 average		0.748486
IPI:IPI00643920.3	TKT cDNA FLJ54957, highly similar to Transketolase	0.689939	0.0149921
IPI:IPI00643920.3	TKT cDNA FLJ54957, highly similar to Transketolase	0.791602	0.0103676
IPI:IPI00643920.3	TKT cDNA FLJ54957, highly similar to Transketolase	0.685894	2.04867e-05
IPI:IPI00643920.3	TKT cDNA FLJ54957, highly similar to Transketolase	0.83594	0.0413565
IPI:IPI00643920.3	TKT cDNA FLJ54957, highly similar to Transketolase	0.314603	0.0279049
IPI:IPI00643920.3	TKT cDNA FLJ54957, highly similar to Transketolase	0.744658	0.0457073
IPI:IPI00643920.3	TKT cDNA FLJ54957, highly similar to Transketolase	0.730469	0.00332057
IPI:IPI00643920.3	TKT cDNA FLJ54957, highly similar to Transketolase	0.557792	4.11436e-05
IPI:IPI00643920.3 average		0.668862
IPI:IPI00644409.2	GDA Guanine deaminase	0.47399	0.00495018
IPI:IPI00644409.2 average		0.47399
IPI:IPI00644712.4	XRCC6 ATP-dependent DNA helicase 2 subunit 1	1.56982	0.00502553
IPI:IPI00644712.4	XRCC6 ATP-dependent DNA helicase 2 subunit 1	1.75063	0.00454103
IPI:IPI00644712.4 average		1.66023
IPI:IPI00646304.4	PPIB Peptidyl-prolyl cis-trans isomerase B	1.64382	0.00597836
IPI:IPI00646304.4	PPIB Peptidyl-prolyl cis-trans isomerase B	0.203809	1.14206e-05
IPI:IPI00646304.4 average		0.923813
IPI:IPI00646689.1	TXNDC17 Thioredoxin domain-containing protein 17	0.422471	0.00244602
IPI:IPI00646689.1 average		0.422471
IPI:IPI00647650.3	EIF3H Eukaryotic translation initiation factor 3, subunit 3 gamma, 40kDa, isoform CRA_b	1.58531	0.00587152
IPI:IPI00647650.3 average		1.58531
IPI:IPI00657645.1	XRN1 Isoform 2 of 5'-3' exoribonuclease 1	2.57626	0.000176354
IPI:IPI00657645.1 average		2.57626
IPI:IPI00744692.1	TALDO1 Transaldolase	0.494974	0.00674062
IPI:IPI00744692.1	TALDO1 Transaldolase	0.817724	0.0451973
IPI:IPI00744692.1	TALDO1 Transaldolase	0.649946	0.00951317
IPI:IPI00744692.1	TALDO1 Transaldolase	0.797214	0.0025962
IPI:IPI00744692.1 average		0.689964
IPI:IPI00746222.4	ABCB5 Isoform 1 of ATP-binding cassette sub-family B member 5	0.51286	0.00195086
IPI:IPI00746222.4 average		0.51286
IPI:IPI00783294.1	MBD5 Isoform 1 of Methyl-CpG-binding domain protein 5	0.598163	0.000254693
IPI:IPI00783294.1 average		0.598163
IPI:IPI00783313.2	PYGL Glycogen phosphorylase, liver form	0.883102	0.0342387
IPI:IPI00783313.2	PYGL Glycogen phosphorylase, liver form	1.22648	0.0489072
IPI:IPI00783313.2 average		1.05479
IPI:IPI00784154.1	HSPD1 60 kDa heat shock protein, mitochondrial	1.33392	0.0289373
IPI:IPI00784154.1	HSPD1 60 kDa heat shock protein, mitochondrial	1.4573	0.0487742
IPI:IPI00784154.1	HSPD1 60 kDa heat shock protein, mitochondrial	2.61167	0.00533631
IPI:IPI00784154.1	HSPD1 60 kDa heat shock protein, mitochondrial	0.701746	0.021344
IPI:IPI00784154.1	HSPD1 60 kDa heat shock protein, mitochondrial	1.77697	0.0402173
IPI:IPI00784154.1	HSPD1 60 kDa heat shock protein, mitochondrial	1.27173	0.0161965
IPI:IPI00784154.1	HSPD1 60 kDa heat shock protein, mitochondrial	0.761446	0.00986722
IPI:IPI00784154.1	HSPD1 60 kDa heat shock protein, mitochondrial	1.4306	0.00341285
IPI:IPI00784154.1	HSPD1 60 kDa heat shock protein, mitochondrial	1.42612	0.00313949
IPI:IPI00784154.1 average		1.41905
IPI:IPI00784332.2	TUBA3D;TUBA3C Tubulin alpha-2 chain	0.535424	4.71047e-06
IPI:IPI00784332.2 average		0.535424
IPI:IPI00785058.1	LOC751071 Putative methyltransferase LOC751071, mitochondrial	0.724106	0.00161295
IPI:IPI00785058.1 average		0.724106
IPI:IPI00789177.1	ANGPT1 57 kDa protein	0.658908	0.042753
IPI:IPI00789177.1 average		0.658908
IPI:IPI00790470.1	- 7 kDa protein	0.726634	0.0316571
IPI:IPI00790470.1	- 7 kDa protein	0.753341	0.0173513
IPI:IPI00790470.1 average		0.739987
IPI:IPI00791049.1	BAT5 HLA-B associated transcript 5	0.738088	0.0487283
IPI:IPI00791049.1 average		0.738088
IPI:IPI00793780.2	TMCO5B Transmembrane and coiled-coil domain-containing protein 5B	1.14781	0.00963978
IPI:IPI00793780.2 average		1.14781
IPI:IPI00795568.1	STRA13 11 kDa protein	0.697452	0.000615604
IPI:IPI00795568.1 average		0.697452
IPI:IPI00796038.1	OGFOD2;ARL6IP4 SRp25 nuclear protein isoform 1	1.43043	0.0327214
IPI:IPI00796038.1 average		1.43043
IPI:IPI00797709.1	CORO1C 18 kDa protein	0.783414	0.0260535
IPI:IPI00797709.1 average		0.783414
IPI:IPI00816555.1	IGLV2-14 IGLV2-14 protein	0.778911	0.0189427
IPI:IPI00816555.1 average		0.778911
IPI:IPI00844578.1	DHX9 ATP-dependent RNA helicase A	0.323726	4.62521e-05
IPI:IPI00844578.1	DHX9 ATP-dependent RNA helicase A	1.94222	0.0111806
IPI:IPI00844578.1 average		1.13297
IPI:IPI00853133.2	DDX60L Probable ATP-dependent RNA helicase DDX60-like	0.683355	0.0121376
IPI:IPI00853133.2 average		0.683355
IPI:IPI00871302.1	TMEM120A Isoform 2 of Transmembrane protein 120A	1.34605	0.026819
IPI:IPI00871302.1 average		1.34605
IPI:IPI00872874.1	SAT1 DC21	0.678172	0.0102264
IPI:IPI00872874.1 average		0.678172
IPI:IPI00879906.1	- 92 kDa protein	0.712415	0.00482284
IPI:IPI00879906.1 average		0.712415
IPI:IPI00880053.1	- Mitochondrial heat shock 60kD protein 1 variant 1	2.06918	2.68582e-05
IPI:IPI00880053.1 average		2.06918
IPI:IPI00884308.1	- Conserved hypothetical protein	0.729053	0.000198933
IPI:IPI00884308.1 average		0.729053
IPI:IPI00884352.1	- RNA-directed DNA polymerase (Reverse transcriptase), related domain containing protein	0.150355	0.000117929
IPI:IPI00884352.1 average		0.150355
IPI:IPI00887015.1	KRT18P50 similar to hCG1643722	0.667553	0.00279481
IPI:IPI00887015.1 average		0.667553
IPI:IPI00887910.1	LOC100128744;LOC100134721 similar to hCG2014184	0.772491	0.0403982
IPI:IPI00887910.1 average		0.772491
IPI:IPI00888766.1	LOC121906 similar to hCG30646	0.723599	0.00208285
IPI:IPI00888766.1 average		0.723599
IPI:IPI00893541.1	PDIA3 14 kDa protein	1.29173	0.0353812
IPI:IPI00893541.1 average		1.29173
IPI:IPI00902869.1	- cDNA FLJ38905 fis, clone NT2NE2002162, highly similar to Homo sapiens GTPase activating protein an	0.505448	0.000136921
IPI:IPI00902869.1 average		0.505448
IPI:IPI00914566.2	FDPS Farnesyl pyrophosphate synthetase	1.5964	0.00887306
IPI:IPI00914566.2 average		1.5964
