# Supplementary material for: STON2 negatively modulates stem-like properties in ovarian cancer cells via DNMT1/MUC1 pathway
Source: J Exp Clin Cancer Res. 2018 Dec 5;37:305. doi: 10.1186/s13046-018-0977-y (PMC6282299; doi:10.1186/s13046-018-0977-y)
Supplement: Supplementary file 8 — Table S4. Association of STON2 expression with clinicopathological characteristics in patients with ovarian cancer (n = 165). (XLSX 11 kb) [file 13046_2018_977_MOESM8_ESM.xlsx]

## Sheet: Sheet1
Table S4. Association of STON2 expression with clinicopathological
characteristics in ovarian cancer patients (n=165)
Variable		All cases,N(%)	STON2 expression		P value
			Low	High
Age(years)					0.277
	<50	67(40.6)	38	29
	≥50	95(57.6)	51	44
	Missing cases	3(1.8)
FIGO stage					0.345
	I/II	35(21.2)	22	13
	III/IV	129(78.2)	69	60
	Missing cases	1(0.6)
Tumor grade					0***
	I/II	54(32.7)	18	36
	III	107(64.9)	71	36
	Missing cases	4(2.4)
Ascitic fluid volume(ml)					0.34
	<500	96(58.2)	57	39
	≥500	69(41.8)	35	34
Serum CA125(U/ml)					0.641
	<500	80(48.5)	43	37
	≥500	85(51.5)	49	36
	c2 test, ***P<0.001
