# Supplementary material for: STON2 negatively modulates stem-like properties in ovarian cancer cells via DNMT1/MUC1 pathway
Source: J Exp Clin Cancer Res. 2018 Dec 5;37:305. doi: 10.1186/s13046-018-0977-y (PMC6282299; doi:10.1186/s13046-018-0977-y)
Supplement: Supplementary file 9 — Table S5. Association of MUC1 expression with clinicopathological characteristics in patients with ovarian cancer (n = 165). (XLSX 11 kb) [file 13046_2018_977_MOESM9_ESM.xlsx]

## Sheet: Sheet1
Table S5. Association of MUC1 expression with clinicopathological
characteristics in ovarian cancer patients (n=165)
Variable		All cases,N(%)	MUC1 expression		P value
			Low	High
Age(years)					0.969
	<50	67(40.6)	22	45
	≥50	95(57.6)	33	62
	Missing cases	3(1.8)
FIGO stage					0.004**
	I/II	35(21.2)	19	16
	III/IV	129(78.2)	36	93
	Missing cases	1(0.6)
Tumor grade					0.01*
	I/II	54(32.7)	27	27
	III	107(64.9)	28	79
	Missing cases	4(2.4)
Ascitic fluid volume(ml)					0.318
	<500	96(58.2)	36	60
	≥500	69(41.8)	20	49
Serum CA125(U/ml)					0.005**
	<500	80(48.5)	36	44
	≥500	85(51.5)	20	65
	c2 test, *P<0.05， **P<0.01
